# Supplementary material for: Who Accommodates Whom? Bidirectional Linguistic Accommodation and Progressive Interpersonal Convergence in Human–AI Conversations
Source: Behav Sci (Basel). 2026 May 7;16(5):720. doi: 10.3390/bs16050720 (PMC13203489; doi:10.3390/bs16050720)
Supplement: Supplementary file 1 [file behavsci-16-00720-s001.zip]

Archive with 35 entries (30 files):
- deta/
- deta/code/
- deta/code/config.py
- deta/code/convergence_analysis.py
- deta/code/linguistic_features.py
- deta/code/load_switchboard.py
- deta/code/load_wildchat.py
- deta/code/plot_results.py
- deta/code/requirements.txt
- deta/code/run_symmetric_analysis.py
- deta/model_results/
- deta/model_results/convergence_results_v4.json
- deta/model_results/multiseed_beta3.json
- deta/model_results/symmetric_results_full.json
- deta/raw_similarities/
- deta/raw_similarities/switchboard_similarities.parquet
- deta/raw_similarities/symmetric_similarities.parquet
- deta/raw_similarities/wildchat_gpt_3.5_similarities.parquet
- deta/raw_similarities/wildchat_gpt_4o_similarities.parquet
- deta/raw_similarities/wildchat_gpt_4_similarities.parquet
- deta/trajectory_csv/
- deta/trajectory_csv/switchboard_trajectory_ai_marker_rate.csv
- deta/trajectory_csv/switchboard_trajectory_fw_similarity.csv
- deta/trajectory_csv/switchboard_trajectory_structural_similarity.csv
- deta/trajectory_csv/switchboard_trajectory_syntactic_similarity.csv
- deta/trajectory_csv/wildchat_gpt_3.5_trajectory_ai_marker_rate.csv
- deta/trajectory_csv/wildchat_gpt_3.5_trajectory_fw_similarity.csv
- deta/trajectory_csv/wildchat_gpt_3.5_trajectory_syntactic_similarity.csv
- deta/trajectory_csv/wildchat_gpt_4o_trajectory_ai_marker_rate.csv
- deta/trajectory_csv/wildchat_gpt_4o_trajectory_fw_similarity.csv
- deta/trajectory_csv/wildchat_gpt_4o_trajectory_structural_similarity.csv
- deta/trajectory_csv/wildchat_gpt_4o_trajectory_syntactic_similarity.csv
- deta/trajectory_csv/wildchat_gpt_4_trajectory_ai_marker_rate.csv
- deta/trajectory_csv/wildchat_gpt_4_trajectory_fw_similarity.csv
- deta/trajectory_csv/wildchat_gpt_4_trajectory_syntactic_similarity.csv
