# Supplementary material for: Who Accommodates Whom? Bidirectional Linguistic Accommodation and Progressive Interpersonal Convergence in Human–AI Conversations
Source: Behav Sci (Basel). 2026 May 7;16(5):720. doi: 10.3390/bs16050720 (PMC13203489; doi:10.3390/bs16050720)
Supplement: Supplementary file 1 [file behavsci-16-00720-s001.zip › deta/code/config.py]

"""Configuration for the linguistic convergence analysis."""
import os
from pathlib import Path

# Paths
PROJECT_ROOT = Path(__file__).parent.parent
EXPERIMENT_DIR = Path(__file__).parent
FIGURES_DIR = PROJECT_ROOT / "figures"
SWITCHBOARD_DIR = Path(os.environ.get(
    "SWITCHBOARD_DIR",
    r"C:\Users\chpeb\OneDrive\文档\Claude\1\deta\transcripts"
))

# WildChat settings
WILDCHAT_DATASET = "allenai/WildChat"
MIN_TURNS = 5  # Minimum user+assistant turns
MAX_SESSION_HOURS = 2  # Maximum session duration

# Analysis settings
RANDOM_SEED = 42
N_BOOTSTRAP = 1000
SPACY_MODEL = "en_core_web_sm"

# Function word categories (LIWC-inspired, open-source)
FIRST_PERSON_SINGULAR = {"i", "me", "my", "mine", "myself"}
FIRST_PERSON_PLURAL = {"we", "us", "our", "ours", "ourselves"}
SECOND_PERSON = {"you", "your", "yours", "yourself", "yourselves"}
THIRD_PERSON = {"he", "him", "his", "she", "her", "hers", "they", "them", "their", "theirs",
                "himself", "herself", "themselves", "itself"}
DISCOURSE_CONNECTIVES = {"however", "therefore", "moreover", "furthermore", "additionally",
                         "nevertheless", "consequently", "meanwhile", "specifically",
                         "alternatively", "accordingly", "thus", "hence", "indeed",
                         "notably", "conversely", "similarly", "likewise", "regardless"}
HEDGES = {"maybe", "perhaps", "possibly", "probably", "likely", "might", "could",
          "somewhat", "relatively", "fairly", "rather", "slightly", "approximately",
          "roughly", "generally", "typically", "usually", "often", "sometimes",
          "occasionally", "apparently", "seemingly", "arguably", "presumably"}
ARTICLES = {"a", "an", "the"}
PREPOSITIONS = {"in", "on", "at", "to", "for", "with", "by", "from", "of", "about",
                "into", "through", "during", "before", "after", "above", "below",
                "between", "under", "over"}
CONJUNCTIONS = {"and", "but", "or", "nor", "yet", "so", "because", "although",
                "while", "if", "when", "since", "unless", "until", "whether"}
NEGATIONS = {"no", "not", "never", "neither", "nobody", "nothing", "nowhere",
             "nor", "cannot", "don't", "doesn't", "didn't", "won't", "wouldn't",
             "shouldn't", "couldn't", "isn't", "aren't", "wasn't", "weren't"}

FUNCTION_WORD_CATEGORIES = {
    "first_person_sg": FIRST_PERSON_SINGULAR,
    "first_person_pl": FIRST_PERSON_PLURAL,
    "second_person": SECOND_PERSON,
    "third_person": THIRD_PERSON,
    "discourse_connectives": DISCOURSE_CONNECTIVES,
    "hedges": HEDGES,
    "articles": ARTICLES,
    "prepositions": PREPOSITIONS,
    "conjunctions": CONJUNCTIONS,
    "negations": NEGATIONS,
}
