# Supplementary material for: Who Accommodates Whom? Bidirectional Linguistic Accommodation and Progressive Interpersonal Convergence in Human–AI Conversations
Source: Behav Sci (Basel). 2026 May 7;16(5):720. doi: 10.3390/bs16050720 (PMC13203489; doi:10.3390/bs16050720)
Supplement: Supplementary file 1 [file behavsci-16-00720-s001.zip › deta/code/convergence_analysis.py]

"""Core convergence analysis: within-vs-between dissociation design.

For each user turn N:
- Within-conversation similarity: user_turn_N vs partner_turn_{N-1} (same conversation)
- Between-conversation baseline: user_turn_N vs random partner_turn from different conversation
Test: similarity_type x turn_number interaction in multilevel model
"""
import random
from typing import Optional

import numpy as np
import pandas as pd
import spacy
import statsmodels.formula.api as smf
from tqdm import tqdm

from config import RANDOM_SEED
from linguistic_features import (
    compute_all_features,
    compute_turn_pair_similarity,
    get_nlp,
)


def prepare_turn_pairs_wildchat(
    df: pd.DataFrame,
    n_between_samples: int = 1,
    seed: int = RANDOM_SEED,
) -> pd.DataFrame:
    """Create within-conversation and between-conversation turn pairs for WildChat.

    For each user turn N (N >= 2, i.e., not the first user turn):
    - Within: (user_turn_N, assistant_turn_{N-1})
    - Between: (user_turn_N, random_assistant_turn from different conversation)
    """
    rng = random.Random(seed)
    pairs = []

    # Group by conversation
    conv_groups = dict(list(df.groupby("conv_id")))
    conv_ids = list(conv_groups.keys())

    # Collect all assistant turns for between-conversation sampling
    all_assistant_turns = df[df["role"] == "assistant"].copy()

    for conv_id, conv_df in tqdm(conv_groups.items(), desc="Building turn pairs"):
        conv_df = conv_df.sort_values("turn_num").reset_index(drop=True)
        turns = conv_df.to_dict('records')

        for i in range(len(turns)):
            turn = turns[i]
            if turn["role"] != "user":
                continue

            # Find preceding assistant turn
            prev_assistant = None
            for j in range(i - 1, -1, -1):
                if turns[j]["role"] == "assistant":
                    prev_assistant = turns[j]
                    break

            if prev_assistant is None:
                continue  # First user turn, no preceding assistant

            # Count which user turn this is (0-indexed among user turns)
            user_turn_idx = sum(1 for t in turns[:i] if t["role"] == "user")

            # Within-conversation pair
            pairs.append({
                "conv_id": conv_id,
                "user_turn_idx": user_turn_idx,
                "user_text": turn["text"],
                "partner_text": prev_assistant["text"],
                "pair_type": "within",
                "model": turn.get("model", ""),
            })

            # Between-conversation pair(s)
            for _ in range(n_between_samples):
                other_convs = [c for c in conv_ids if c != conv_id]
                if not other_convs:
                    continue
                other_conv_id = rng.choice(other_convs)
                other_df = conv_groups[other_conv_id]
                other_assistants = other_df[other_df["role"] == "assistant"]
                if other_assistants.empty:
                    continue
                random_assistant = other_assistants.sample(1, random_state=rng.randint(0, 2**31)).iloc[0]
                pairs.append({
                    "conv_id": conv_id,
                    "user_turn_idx": user_turn_idx,
                    "user_text": turn["text"],
                    "partner_text": random_assistant["text"],
                    "pair_type": "between",
                    "model": turn.get("model", ""),
                })

    return pd.DataFrame(pairs)


def prepare_turn_pairs_switchboard(
    df: pd.DataFrame,
    n_between_samples: int = 1,
    seed: int = RANDOM_SEED,
) -> pd.DataFrame:
    """Create within/between turn pairs for Switchboard.

    For Switchboard, we analyze both directions (A->B convergence and B->A convergence)
    and treat each as a separate observation, since both speakers are human.
    """
    rng = random.Random(seed)
    pairs = []

    conv_groups = dict(list(df.groupby("conv_id")))
    conv_ids = list(conv_groups.keys())

    for conv_id, conv_df in tqdm(conv_groups.items(), desc="Building Switchboard pairs"):
        conv_df = conv_df.sort_values("turn_num").reset_index(drop=True)
        turns = conv_df.to_dict('records')

        for speaker in ['A', 'B']:
            partner = 'B' if speaker == 'A' else 'A'

            for i in range(len(turns)):
                turn = turns[i]
                if turn["speaker"] != speaker:
                    continue

                # Find preceding partner turn
                prev_partner = None
                for j in range(i - 1, -1, -1):
                    if turns[j]["speaker"] == partner:
                        prev_partner = turns[j]
                        break

                if prev_partner is None:
                    continue

                # Count which turn this is for this speaker
                speaker_turn_idx = sum(1 for t in turns[:i] if t["speaker"] == speaker)

                # Within pair
                pairs.append({
                    "conv_id": conv_id,
                    "speaker": speaker,
                    "user_turn_idx": speaker_turn_idx,
                    "user_text": turn["text"],
                    "partner_text": prev_partner["text"],
                    "pair_type": "within",
                })

                # Between pair
                other_convs = [c for c in conv_ids if c != conv_id]
                if not other_convs:
                    continue
                for _ in range(n_between_samples):
                    other_conv_id = rng.choice(other_convs)
                    other_df = conv_groups[other_conv_id]
                    other_partner_turns = other_df[other_df["speaker"] == partner]
                    if other_partner_turns.empty:
                        other_partner_turns = other_df[other_df["speaker"] != speaker]
                    if other_partner_turns.empty:
                        continue
                    random_partner = other_partner_turns.sample(1, random_state=rng.randint(0, 2**31)).iloc[0]
                    pairs.append({
                        "conv_id": conv_id,
                        "speaker": speaker,
                        "user_turn_idx": speaker_turn_idx,
                        "user_text": turn["text"],
                        "partner_text": random_partner["text"],
                        "pair_type": "between",
                    })

    return pd.DataFrame(pairs)


def compute_pair_similarities(pairs_df: pd.DataFrame, batch_size: int = 100) -> pd.DataFrame:
    """Compute linguistic similarity metrics for all turn pairs."""
    nlp = get_nlp()

    results = []
    for idx, row in tqdm(pairs_df.iterrows(), total=len(pairs_df), desc="Computing similarities"):
        sims = compute_turn_pair_similarity(row["user_text"], row["partner_text"], nlp)

        result = {
            "conv_id": row["conv_id"],
            "user_turn_idx": row["user_turn_idx"],
            "pair_type": row["pair_type"],
        }
        result.update(sims)

        # Also compute user-side features
        from linguistic_features import compute_all_features
        user_features = compute_all_features(row["user_text"], nlp)
        for k, v in user_features.items():
            result[f"user_{k}"] = v

        if "model" in row:
            result["model"] = row["model"]
        if "speaker" in row:
            result["speaker"] = row["speaker"]

        results.append(result)

    return pd.DataFrame(results)


def fit_convergence_model(
    sim_df: pd.DataFrame,
    outcome: str = "fw_similarity",
    max_turn: int = 10,
) -> dict:
    """Fit multilevel model testing convergence.

    Model: outcome ~ pair_type * turn_num + (1 | conv_id)

    Key test: pair_type x turn_num interaction
    Positive interaction = within-conversation similarity increases faster
    """
    # Filter and prepare
    model_df = sim_df[sim_df["user_turn_idx"] <= max_turn].copy()
    model_df["is_within"] = (model_df["pair_type"] == "within").astype(int)
    model_df["turn_c"] = model_df["user_turn_idx"] - model_df["user_turn_idx"].mean()

    # Fit mixed effects model
    formula = f"{outcome} ~ is_within * turn_c"
    try:
        model = smf.mixedlm(formula, model_df, groups=model_df["conv_id"])
        result = model.fit(reml=True, method='powell')

        return {
            "outcome": outcome,
            "n_obs": len(model_df),
            "n_convos": model_df["conv_id"].nunique(),
            "summary": result.summary(),
            "params": result.params.to_dict(),
            "pvalues": result.pvalues.to_dict(),
            "converged": result.converged,
            "interaction_coef": result.params.get("is_within:turn_c", None),
            "interaction_pval": result.pvalues.get("is_within:turn_c", None),
            "within_coef": result.params.get("is_within", None),
            "within_pval": result.pvalues.get("is_within", None),
            "turn_coef": result.params.get("turn_c", None),
            "result_obj": result,
        }
    except Exception as e:
        print(f"Model fitting failed for {outcome}: {e}")
        # Fallback: OLS without random effects
        import statsmodels.api as sm
        model_df["intercept"] = 1
        X = model_df[["intercept", "is_within", "turn_c"]].copy()
        X["interaction"] = model_df["is_within"] * model_df["turn_c"]
        y = model_df[outcome]
        ols = sm.OLS(y, X).fit()
        return {
            "outcome": outcome,
            "n_obs": len(model_df),
            "n_convos": model_df["conv_id"].nunique(),
            "summary": ols.summary(),
            "params": ols.params.to_dict(),
            "pvalues": ols.pvalues.to_dict(),
            "converged": True,
            "interaction_coef": ols.params.get("interaction", None),
            "interaction_pval": ols.pvalues.get("interaction", None),
            "within_coef": ols.params.get("is_within", None),
            "within_pval": ols.pvalues.get("is_within", None),
            "turn_coef": ols.params.get("turn_c", None),
            "result_obj": ols,
            "note": "OLS fallback (mixed model failed)",
        }


def compute_convergence_trajectory(
    sim_df: pd.DataFrame,
    outcome: str = "fw_similarity",
    max_turn: int = 10,
) -> pd.DataFrame:
    """Compute mean similarity by turn number and pair type for plotting."""
    traj = sim_df[sim_df["user_turn_idx"] <= max_turn].copy()
    grouped = traj.groupby(["user_turn_idx", "pair_type"])[outcome].agg(
        ["mean", "std", "count"]
    ).reset_index()
    grouped["se"] = grouped["std"] / np.sqrt(grouped["count"])
    grouped["ci_lower"] = grouped["mean"] - 1.96 * grouped["se"]
    grouped["ci_upper"] = grouped["mean"] + 1.96 * grouped["se"]
    return grouped
