# Supplementary material for: Who Accommodates Whom? Bidirectional Linguistic Accommodation and Progressive Interpersonal Convergence in Human–AI Conversations
Source: Behav Sci (Basel). 2026 May 7;16(5):720. doi: 10.3390/bs16050720 (PMC13203489; doi:10.3390/bs16050720)
Supplement: Supplementary file 1 [file behavsci-16-00720-s001.zip › deta/code/linguistic_features.py]

"""Extract linguistic features for convergence analysis.

Three indicators:
1. Function word category rates
2. Syntactic template reuse (dependency parse patterns)
3. AI-characteristic discourse marker frequency
"""
import re
from collections import Counter
from typing import Optional

import numpy as np
import spacy
from config import FUNCTION_WORD_CATEGORIES, SPACY_MODEL

# Lazy-load spaCy model
_nlp = None


def get_nlp():
    global _nlp
    if _nlp is None:
        _nlp = spacy.load(SPACY_MODEL, disable=["ner"])
    return _nlp


# AI-characteristic discourse markers
# These are expressions that appear at elevated rates in LLM output
# compared to general written English. Derived from comparison of
# GPT-4 output patterns vs. general web text.
AI_CHARACTERISTIC_MARKERS = {
    # Hedging/qualification patterns common in LLM output
    "certainly", "absolutely", "definitely",
    "it's worth noting", "it's important to",
    "keep in mind", "that being said",
    # Structural markers
    "here's", "let me", "i'd be happy to",
    "great question", "that's a great",
    # Formal connectives used at higher rates by LLMs
    "furthermore", "moreover", "additionally",
    "nevertheless", "consequently", "specifically",
    # Politeness/acknowledgment markers
    "of course", "you're right", "exactly",
    "indeed", "precisely",
    # Explanatory patterns
    "in other words", "for example", "for instance",
    "essentially", "basically", "fundamentally",
    # List/structure markers
    "firstly", "secondly", "thirdly",
    "on the other hand", "in contrast",
    "in summary", "to summarize", "overall",
}

# Task-oriented helper markers (from Ubuntu Dialogue / MultiWOZ patterns)
# Expressions common in human help forums but also elevated in LLM output
HELPER_MARKERS = {
    "try", "make sure", "you need to", "you can",
    "you should", "you might", "you could",
    "the issue", "the problem", "the solution",
    "have you tried", "did you try",
    "that should", "this should", "this will",
    "note that", "be aware", "please",
    "hope this helps", "let me know",
    "feel free", "don't hesitate",
}


def tokenize_simple(text: str) -> list[str]:
    """Simple whitespace + punctuation tokenization for function word counting."""
    text = text.lower()
    text = re.sub(r'[^\w\s\'-]', ' ', text)
    tokens = text.split()
    return [t.strip("'-") for t in tokens if t.strip("'-")]


def compute_function_word_rates(text: str) -> dict[str, float]:
    """Compute function word category rates for a text.

    Returns rate (count / total_words) for each category.
    """
    tokens = tokenize_simple(text)
    n_tokens = len(tokens)
    if n_tokens == 0:
        return {cat: 0.0 for cat in FUNCTION_WORD_CATEGORIES}

    token_set = Counter(tokens)
    rates = {}
    for cat_name, cat_words in FUNCTION_WORD_CATEGORIES.items():
        count = sum(token_set.get(w, 0) for w in cat_words)
        rates[cat_name] = count / n_tokens

    return rates


def compute_function_word_vector(text: str) -> np.ndarray:
    """Return function word rates as a vector for similarity computation."""
    rates = compute_function_word_rates(text)
    return np.array([rates[cat] for cat in sorted(FUNCTION_WORD_CATEGORIES.keys())])


def extract_dependency_templates(text: str, nlp=None) -> list[str]:
    """Extract syntactic dependency templates from text.

    Templates are sequences of (dep_relation, POS) for each sentence,
    capturing syntactic structure independent of specific words.
    """
    if nlp is None:
        nlp = get_nlp()

    doc = nlp(text)
    templates = []
    for sent in doc.sents:
        # Extract dependency template: sequence of (dep, head_pos, child_pos)
        template_parts = []
        for token in sent:
            if token.dep_ not in ('punct', 'space', ''):
                template_parts.append(f"{token.dep_}:{token.head.pos_}->{token.pos_}")
        if len(template_parts) >= 2:
            templates.append("|".join(sorted(template_parts)))

    return templates


def compute_syntactic_similarity(text1: str, text2: str, nlp=None) -> float:
    """Compute syntactic template overlap between two texts.

    Uses Jaccard similarity of dependency template sets.
    """
    if nlp is None:
        nlp = get_nlp()

    templates1 = set(extract_dependency_templates(text1, nlp))
    templates2 = set(extract_dependency_templates(text2, nlp))

    if not templates1 or not templates2:
        return 0.0

    # Also compute bigram-level dep pattern overlap for finer granularity
    patterns1 = set()
    patterns2 = set()

    doc1 = nlp(text1)
    doc2 = nlp(text2)

    for doc, pset in [(doc1, patterns1), (doc2, patterns2)]:
        for token in doc:
            if token.dep_ not in ('punct', 'space', ''):
                # dep pattern: (dep_rel, POS)
                pset.add((token.dep_, token.pos_))
                # bigram: (head_dep, child_dep)
                if token.head != token:
                    pset.add((token.head.dep_, token.dep_))

    if not patterns1 or not patterns2:
        return 0.0

    intersection = patterns1 & patterns2
    union = patterns1 | patterns2
    return len(intersection) / len(union) if union else 0.0


def compute_marker_rate(text: str, marker_set: set[str]) -> float:
    """Compute rate of discourse markers in text.

    Handles both single-word and multi-word markers.
    """
    text_lower = text.lower()
    tokens = tokenize_simple(text)
    n_tokens = len(tokens)
    if n_tokens == 0:
        return 0.0

    count = 0
    for marker in marker_set:
        if ' ' in marker:
            # Multi-word marker: count occurrences in text
            count += text_lower.count(marker)
        else:
            # Single-word marker: count in tokens
            count += tokens.count(marker)

    return count / n_tokens


def compute_ai_marker_rate(text: str) -> float:
    """Compute AI-characteristic marker rate."""
    return compute_marker_rate(text, AI_CHARACTERISTIC_MARKERS)


def compute_helper_marker_rate(text: str) -> float:
    """Compute helper-style marker rate."""
    return compute_marker_rate(text, HELPER_MARKERS)


def compute_all_features(text: str, nlp=None) -> dict:
    """Compute all linguistic features for a single turn."""
    features = {}

    # Function word rates
    fw_rates = compute_function_word_rates(text)
    for cat, rate in fw_rates.items():
        features[f"fw_{cat}"] = rate

    # AI marker rate
    features["ai_marker_rate"] = compute_ai_marker_rate(text)
    features["helper_marker_rate"] = compute_helper_marker_rate(text)

    # Token count
    features["n_tokens"] = len(tokenize_simple(text))

    # Average word length
    tokens = tokenize_simple(text)
    features["avg_word_length"] = np.mean([len(t) for t in tokens]) if tokens else 0.0

    # Type-token ratio (lexical diversity)
    features["type_token_ratio"] = len(set(tokens)) / len(tokens) if tokens else 0.0

    return features


def compute_cosine_similarity(vec1: np.ndarray, vec2: np.ndarray) -> float:
    """Compute cosine similarity between two vectors."""
    norm1 = np.linalg.norm(vec1)
    norm2 = np.linalg.norm(vec2)
    if norm1 == 0 or norm2 == 0:
        return 0.0
    return float(np.dot(vec1, vec2) / (norm1 * norm2))


def compute_turn_pair_similarity(
    user_text: str,
    partner_text: str,
    nlp=None,
) -> dict[str, float]:
    """Compute similarity between a user turn and a partner turn across all indicators.

    Args:
        user_text: The user's text
        partner_text: The partner's (AI or human interlocutor) text

    Returns:
        Dict with similarity scores for each indicator
    """
    if nlp is None:
        nlp = get_nlp()

    # 1. Function word similarity (cosine of rate vectors)
    user_fw = compute_function_word_vector(user_text)
    partner_fw = compute_function_word_vector(partner_text)
    fw_sim = compute_cosine_similarity(user_fw, partner_fw)

    # 2. Syntactic template similarity
    syn_sim = compute_syntactic_similarity(user_text, partner_text, nlp)

    # 3. AI marker adoption (rate in user text)
    user_ai_rate = compute_ai_marker_rate(user_text)

    return {
        "fw_similarity": fw_sim,
        "syntactic_similarity": syn_sim,
        "ai_marker_rate": user_ai_rate,
    }
