# Supplementary material for: Who Accommodates Whom? Bidirectional Linguistic Accommodation and Progressive Interpersonal Convergence in Human–AI Conversations
Source: Behav Sci (Basel). 2026 May 7;16(5):720. doi: 10.3390/bs16050720 (PMC13203489; doi:10.3390/bs16050720)
Supplement: Supplementary file 1 [file behavsci-16-00720-s001.zip › deta/code/load_switchboard.py]

"""Parse Switchboard corpus transcripts into structured conversations."""
import os
import re
from pathlib import Path
from typing import Optional
import pandas as pd
from tqdm import tqdm


def parse_transcript_file(filepath: str) -> list[dict]:
    """Parse a single Switchboard transcript file.

    Format: utterance_id start_time end_time text
    Example: sw2001A-ms98-a-0002 0.977625 11.561375 hi um yeah...
    """
    utterances = []
    with open(filepath, 'r', encoding='utf-8', errors='replace') as f:
        for line in f:
            line = line.strip()
            if not line:
                continue
            parts = line.split(None, 3)
            if len(parts) < 4:
                continue
            utt_id, start, end = parts[0], parts[1], parts[2]
            text = parts[3]
            # Skip silence and noise-only utterances
            if text in ('[silence]', '[noise]'):
                continue
            # Clean text: remove annotations but keep content
            text = re.sub(r'\[silence\]', '', text)
            text = re.sub(r'\[noise\]', '', text)
            text = re.sub(r'\[laughter-([^\]]+)\]', r'\1', text)  # [laughter-word] -> word
            text = re.sub(r'\[laughter\]', '', text)
            text = re.sub(r'\[vocalized-noise\]', '', text)
            # Remove partial word markers: word[s]- -> word, -[a]bout -> bout
            text = re.sub(r'\[([^\]]*)\]-', '', text)  # trailing partial
            text = re.sub(r'-\[([^\]]*)\]', '', text)  # leading partial
            text = re.sub(r'_\d+', '', text)  # okay_1 -> okay
            text = text.strip()
            if not text or len(text.split()) == 0:
                continue
            try:
                utterances.append({
                    'utt_id': utt_id,
                    'start_time': float(start),
                    'end_time': float(end),
                    'text': text,
                })
            except ValueError:
                continue
    return utterances


def load_conversation(conv_dir: str, conv_id: str) -> Optional[pd.DataFrame]:
    """Load a single Switchboard conversation by interleaving A and B speakers."""
    a_file = os.path.join(conv_dir, f"sw{conv_id}A-ms98-a-trans.text")
    b_file = os.path.join(conv_dir, f"sw{conv_id}B-ms98-a-trans.text")

    if not os.path.exists(a_file) or not os.path.exists(b_file):
        return None

    a_utts = parse_transcript_file(a_file)
    b_utts = parse_transcript_file(b_file)

    if not a_utts or not b_utts:
        return None

    for u in a_utts:
        u['speaker'] = 'A'
    for u in b_utts:
        u['speaker'] = 'B'

    all_utts = a_utts + b_utts
    df = pd.DataFrame(all_utts)
    df = df.sort_values('start_time').reset_index(drop=True)
    df['conv_id'] = conv_id

    # Merge consecutive utterances from same speaker into turns
    turns = []
    current_turn = None
    for _, row in df.iterrows():
        if current_turn is None or row['speaker'] != current_turn['speaker']:
            if current_turn is not None:
                turns.append(current_turn)
            current_turn = {
                'conv_id': conv_id,
                'speaker': row['speaker'],
                'start_time': row['start_time'],
                'end_time': row['end_time'],
                'text': row['text'],
            }
        else:
            current_turn['end_time'] = row['end_time']
            current_turn['text'] += ' ' + row['text']
    if current_turn is not None:
        turns.append(current_turn)

    if len(turns) < 6:  # Need at least 3 turns per speaker
        return None

    turn_df = pd.DataFrame(turns)
    turn_df['turn_num'] = range(len(turn_df))
    return turn_df


def load_all_switchboard(switchboard_dir: str, max_convos: Optional[int] = None) -> pd.DataFrame:
    """Load all Switchboard conversations."""
    all_turns = []
    conv_count = 0

    for root, dirs, files in tqdm(list(os.walk(switchboard_dir)), desc="Loading Switchboard"):
        trans_files = [f for f in files if f.endswith('A-ms98-a-trans.text') and f.startswith('sw')]
        for tf in trans_files:
            conv_id = tf[2:6]
            conv_df = load_conversation(root, conv_id)
            if conv_df is not None:
                all_turns.append(conv_df)
                conv_count += 1
                if max_convos and conv_count >= max_convos:
                    break
        if max_convos and conv_count >= max_convos:
            break

    if not all_turns:
        return pd.DataFrame()

    result = pd.concat(all_turns, ignore_index=True)
    print(f"Loaded {conv_count} conversations, {len(result)} turns")
    return result


if __name__ == "__main__":
    from config import SWITCHBOARD_DIR
    df = load_all_switchboard(str(SWITCHBOARD_DIR), max_convos=10)
    print(df.head(20))
    print(f"\nConversations: {df['conv_id'].nunique()}")
    print(f"Turns: {len(df)}")
    print(f"Avg turns per conversation: {len(df) / df['conv_id'].nunique():.1f}")
