# Supplementary material for: Who Accommodates Whom? Bidirectional Linguistic Accommodation and Progressive Interpersonal Convergence in Human–AI Conversations
Source: Behav Sci (Basel). 2026 May 7;16(5):720. doi: 10.3390/bs16050720 (PMC13203489; doi:10.3390/bs16050720)
Supplement: Supplementary file 1 [file behavsci-16-00720-s001.zip › deta/code/load_wildchat.py]

"""Load and preprocess WildChat dataset from HuggingFace."""
import hashlib
import json
import os
from pathlib import Path
from typing import Optional

import pandas as pd
from tqdm import tqdm


def load_wildchat_from_hf(
    model_filter: Optional[str] = "gpt-4o",
    min_turns: int = 5,
    max_session_hours: float = 2.0,
    max_convos: Optional[int] = None,
    cache_path: Optional[str] = None,
) -> pd.DataFrame:
    """Load WildChat dataset, filtering to English multi-turn conversations.

    Args:
        model_filter: Filter to specific model (e.g., 'gpt-4o', 'o1-preview')
        min_turns: Minimum number of user+assistant turn pairs
        max_session_hours: Maximum conversation duration in hours
        max_convos: Limit number of conversations (for testing)
        cache_path: Path to cache processed data
    """
    if cache_path and os.path.exists(cache_path):
        print(f"Loading cached data from {cache_path}")
        return pd.read_parquet(cache_path)

    from datasets import load_dataset

    print(f"Loading WildChat dataset (model={model_filter})...")
    # WildChat has different configs/subsets
    try:
        ds = load_dataset("allenai/WildChat-1M", split="train", streaming=True)
    except Exception:
        try:
            ds = load_dataset("allenai/WildChat", split="train", streaming=True)
        except Exception:
            ds = load_dataset("allenai/wildchat", split="train", streaming=True)

    all_turns = []
    conv_count = 0
    skipped = 0

    for item in tqdm(ds, desc="Processing WildChat"):
        # Filter by model
        model = item.get("model", "")
        if model_filter and model_filter not in model.lower():
            skipped += 1
            continue

        # Filter by language
        language = item.get("language", "")
        if language and language != "English":
            skipped += 1
            continue

        # Get conversation turns
        conversation = item.get("conversation", [])
        if not conversation:
            skipped += 1
            continue

        # Count user turns
        user_turns = [t for t in conversation if t.get("role") == "user"]
        assistant_turns = [t for t in conversation if t.get("role") == "assistant"]
        if len(user_turns) < min_turns or len(assistant_turns) < min_turns:
            skipped += 1
            continue

        # Check timestamps if available
        timestamp = item.get("timestamp", None)

        # Build conversation ID
        conv_id = item.get("conversation_hash", "") or hashlib.md5(
            json.dumps(conversation[:2]).encode()
        ).hexdigest()[:12]

        # Extract turns
        turn_num = 0
        for msg in conversation:
            role = msg.get("role", "")
            content = msg.get("content", "")
            if role in ("user", "assistant") and content.strip():
                all_turns.append({
                    "conv_id": conv_id,
                    "turn_num": turn_num,
                    "role": role,
                    "text": content.strip(),
                    "model": model,
                    "timestamp": str(timestamp) if timestamp else None,
                })
                turn_num += 1

        conv_count += 1
        if max_convos and conv_count >= max_convos:
            break

    if not all_turns:
        print(f"No conversations found! Skipped {skipped}")
        return pd.DataFrame()

    df = pd.DataFrame(all_turns)
    print(f"Loaded {conv_count} conversations, {len(df)} turns (skipped {skipped})")

    if cache_path:
        os.makedirs(os.path.dirname(cache_path), exist_ok=True)
        df.to_parquet(cache_path)
        print(f"Cached to {cache_path}")

    return df


def load_wildchat_subset(
    model_name: str = "gpt-4o",
    min_turns: int = 5,
    max_convos: Optional[int] = None,
) -> pd.DataFrame:
    """Convenience function to load a specific WildChat model subset."""
    cache_dir = Path(__file__).parent / "cache"
    cache_dir.mkdir(exist_ok=True)
    suffix = f"_{max_convos}" if max_convos else ""
    cache_path = str(cache_dir / f"wildchat_{model_name.replace('-', '_')}_en_{min_turns}t{suffix}.parquet")
    return load_wildchat_from_hf(
        model_filter=model_name,
        min_turns=min_turns,
        max_convos=max_convos,
        cache_path=cache_path,
    )


if __name__ == "__main__":
    # Test with small sample
    df = load_wildchat_subset("gpt-4o", min_turns=5, max_convos=50)
    if not df.empty:
        print(f"\nConversations: {df['conv_id'].nunique()}")
        print(f"Turns: {len(df)}")
        print(f"Models: {df['model'].value_counts().to_dict()}")
        print(f"\nSample turn:")
        print(df.iloc[0]['text'][:200])
