# Supplementary material for: Who Accommodates Whom? Bidirectional Linguistic Accommodation and Progressive Interpersonal Convergence in Human–AI Conversations
Source: Behav Sci (Basel). 2026 May 7;16(5):720. doi: 10.3390/bs16050720 (PMC13203489; doi:10.3390/bs16050720)
Supplement: Supplementary file 1 [file behavsci-16-00720-s001.zip › deta/code/plot_results.py]

"""Publication-quality plotting for convergence analysis results."""
import os
from pathlib import Path

import matplotlib
matplotlib.use('Agg')
import matplotlib.pyplot as plt
import matplotlib.ticker as mtick
import numpy as np
import pandas as pd
import seaborn as sns

# Style settings
plt.rcParams.update({
    'font.size': 11,
    'axes.labelsize': 12,
    'axes.titlesize': 13,
    'legend.fontsize': 10,
    'xtick.labelsize': 10,
    'ytick.labelsize': 10,
    'figure.dpi': 150,
    'savefig.dpi': 300,
    'savefig.bbox': 'tight',
    'font.family': 'serif',
})

FIGURES_DIR = Path(__file__).parent.parent / "figures"
CACHE_DIR = Path(__file__).parent / "cache"

COLORS = {
    'within': '#2196F3',     # Blue
    'between': '#FF9800',    # Orange
    'human': '#4CAF50',      # Green
    'llm': '#E91E63',        # Pink
}


def _compute_trajectory(sim_df, outcome, max_turn=10):
    """Local trajectory computation (avoids circular imports)."""
    traj = sim_df[sim_df["user_turn_idx"] <= max_turn].copy()
    if outcome not in traj.columns:
        return pd.DataFrame()
    grouped = traj.groupby(["user_turn_idx", "pair_type"])[outcome].agg(
        ["mean", "std", "count"]
    ).reset_index()
    grouped["se"] = grouped["std"] / np.sqrt(grouped["count"])
    grouped["ci_lower"] = grouped["mean"] - 1.96 * grouped["se"]
    grouped["ci_upper"] = grouped["mean"] + 1.96 * grouped["se"]
    return grouped

MODEL_COLORS = {
    'gpt-3.5': '#9E9E9E',
    'gpt-4': '#2196F3',
    'gpt-4o': '#E91E63',
    'o1-preview': '#9C27B0',
    'o1-mini': '#FF9800',
    'switchboard': '#4CAF50',
}


def plot_convergence_trajectory(
    traj_df: pd.DataFrame,
    outcome: str,
    title: str,
    ylabel: str,
    save_path: str,
    max_turn: int = 10,
):
    """Plot within vs between similarity trajectories with confidence intervals."""
    fig, ax = plt.subplots(figsize=(6, 4))

    for pair_type in ['within', 'between']:
        data = traj_df[traj_df['pair_type'] == pair_type]
        data = data[data['user_turn_idx'] <= max_turn]
        color = COLORS[pair_type]
        label = f"{'Within-conversation' if pair_type == 'within' else 'Between-conversation'}"

        ax.plot(data['user_turn_idx'], data['mean'], '-o', color=color,
                label=label, markersize=5, linewidth=1.5)
        ax.fill_between(data['user_turn_idx'], data['ci_lower'], data['ci_upper'],
                       alpha=0.2, color=color)

    ax.set_xlabel('User Turn Number')
    ax.set_ylabel(ylabel)
    ax.set_title(title)
    ax.legend(frameon=True, fancybox=False, edgecolor='gray')
    ax.set_xlim(0.5, max_turn + 0.5)
    ax.grid(True, alpha=0.3, linestyle='--')
    sns.despine()

    fig.savefig(save_path)
    plt.close(fig)
    print(f"Saved: {save_path}")


def plot_main_comparison(
    wildchat_sim_df: pd.DataFrame,
    switchboard_sim_df: pd.DataFrame,
    outcome: str = "fw_similarity",
    ylabel: str = "Function Word Similarity",
    save_name: str = "convergence_comparison",
    max_turn: int = 10,
):
    """Plot human-LLM vs human-human convergence trajectories side by side."""
    
    fig, axes = plt.subplots(1, 2, figsize=(12, 4.5), sharey=True)

    for ax, (sim_df, label) in zip(axes, [
        (wildchat_sim_df, 'Human-LLM (WildChat GPT-4o)'),
        (switchboard_sim_df, 'Human-Human (Switchboard)'),
    ]):
        traj = _compute_trajectory(sim_df, outcome=outcome, max_turn=max_turn)

        for pair_type in ['within', 'between']:
            data = traj[traj['pair_type'] == pair_type]
            color = COLORS[pair_type]
            ptype_label = 'Within-conversation' if pair_type == 'within' else 'Between-conversation'

            ax.plot(data['user_turn_idx'], data['mean'], '-o', color=color,
                    label=ptype_label, markersize=4, linewidth=1.5)
            ax.fill_between(data['user_turn_idx'], data['ci_lower'], data['ci_upper'],
                           alpha=0.15, color=color)

        ax.set_xlabel('User Turn Number')
        ax.set_title(label)
        ax.legend(frameon=True, fancybox=False, edgecolor='gray', fontsize=9)
        ax.set_xlim(0.5, max_turn + 0.5)
        ax.grid(True, alpha=0.3, linestyle='--')

    axes[0].set_ylabel(ylabel)
    sns.despine()
    fig.tight_layout()

    save_path = str(FIGURES_DIR / f"{save_name}.png")
    fig.savefig(save_path)
    plt.close(fig)
    print(f"Saved: {save_path}")


def plot_three_indicators(
    sim_df: pd.DataFrame,
    dataset_name: str = "WildChat GPT-4o",
    save_name: str = "three_indicators",
    max_turn: int = 10,
):
    """Plot all three convergence indicators in a 1x3 panel."""
    
    # Check which similarity column exists
    if "syntactic_similarity" in sim_df.columns:
        struct_col = "syntactic_similarity"
        struct_label = "Syntactic Similarity"
    else:
        struct_col = "structural_similarity"
        struct_label = "Structural Similarity"

    outcomes = [
        ("fw_similarity", "Function Word Similarity"),
        (struct_col, struct_label),
        ("ai_marker_rate", "AI Marker Rate"),
    ]

    fig, axes = plt.subplots(1, 3, figsize=(15, 4.5))

    for ax, (outcome, ylabel) in zip(axes, outcomes):
        traj = _compute_trajectory(sim_df, outcome=outcome, max_turn=max_turn)

        for pair_type in ['within', 'between']:
            data = traj[traj['pair_type'] == pair_type]
            color = COLORS[pair_type]
            ptype_label = 'Within' if pair_type == 'within' else 'Between'

            ax.plot(data['user_turn_idx'], data['mean'], '-o', color=color,
                    label=ptype_label, markersize=4, linewidth=1.5)
            ax.fill_between(data['user_turn_idx'], data['ci_lower'], data['ci_upper'],
                           alpha=0.15, color=color)

        ax.set_xlabel('User Turn Number')
        ax.set_ylabel(ylabel)
        ax.legend(frameon=True, fancybox=False, edgecolor='gray', fontsize=9)
        ax.set_xlim(0.5, max_turn + 0.5)
        ax.grid(True, alpha=0.3, linestyle='--')

    fig.suptitle(f'Linguistic Convergence Indicators ({dataset_name})', fontsize=14, y=1.02)
    sns.despine()
    fig.tight_layout()

    save_path = str(FIGURES_DIR / f"{save_name}.png")
    fig.savefig(save_path)
    plt.close(fig)
    print(f"Saved: {save_path}")


def plot_cross_model_comparison(
    model_results: dict,
    outcome: str = "fw_similarity",
    save_name: str = "cross_model",
    max_turn: int = 10,
    exclude_models: list = None,
):
    """Plot convergence strength across model generations."""
    if exclude_models is None:
        exclude_models = ["GPT-4"]

    fig, ax = plt.subplots(figsize=(7, 5))

    for model_name, result in model_results.items():
        if model_name in exclude_models:
            continue
        sim_df = result["sim_df"]
        traj = _compute_trajectory(sim_df, outcome=outcome, max_turn=max_turn)

        # Plot within-between difference (convergence signal)
        within = traj[traj['pair_type'] == 'within'].set_index('user_turn_idx')['mean']
        between = traj[traj['pair_type'] == 'between'].set_index('user_turn_idx')['mean']
        diff = within - between
        diff = diff.dropna()

        color = MODEL_COLORS.get(model_name, '#666666')
        ax.plot(diff.index, diff.values, '-o', color=color,
                label=model_name, markersize=4, linewidth=1.5)

    ax.axhline(y=0, color='gray', linestyle='--', alpha=0.5)
    ax.set_xlabel('User Turn Number')
    ax.set_ylabel(f'Within - Between Difference\n({outcome.replace("_", " ").title()})')
    ax.set_title('Convergence Signal Across Model Generations')
    ax.legend(frameon=True, fancybox=False, edgecolor='gray')
    ax.grid(True, alpha=0.3, linestyle='--')
    sns.despine()

    save_path = str(FIGURES_DIR / f"{save_name}.png")
    fig.savefig(save_path)
    plt.close(fig)
    print(f"Saved: {save_path}")


def plot_user_feature_evolution(
    sim_df: pd.DataFrame,
    features: list = None,
    save_name: str = "user_features",
    max_turn: int = 10,
):
    """Plot how user linguistic features change over turns."""
    if features is None:
        features = [
            ("user_fw_first_person_sg", "1st Person Sg."),
            ("user_fw_discourse_connectives", "Discourse Connectives"),
            ("user_fw_hedges", "Hedges"),
            ("user_ai_marker_rate", "AI Markers"),
        ]

    # Use only within-conversation data for user features over turns
    within_df = sim_df[sim_df["pair_type"] == "within"].copy()
    within_df = within_df[within_df["user_turn_idx"] <= max_turn]

    n_feats = len(features)
    fig, axes = plt.subplots(1, n_feats, figsize=(4 * n_feats, 4))
    if n_feats == 1:
        axes = [axes]

    for ax, (feat_col, feat_label) in zip(axes, features):
        if feat_col not in within_df.columns:
            ax.set_title(f"{feat_label}\n(not available)")
            continue

        grouped = within_df.groupby("user_turn_idx")[feat_col].agg(["mean", "std", "count"])
        grouped["se"] = grouped["std"] / np.sqrt(grouped["count"])

        ax.plot(grouped.index, grouped["mean"], '-o', color='#2196F3', markersize=4)
        ax.fill_between(grouped.index,
                       grouped["mean"] - 1.96 * grouped["se"],
                       grouped["mean"] + 1.96 * grouped["se"],
                       alpha=0.2, color='#2196F3')
        ax.set_xlabel('User Turn Number')
        ax.set_ylabel('Rate')
        ax.set_title(feat_label)
        ax.grid(True, alpha=0.3, linestyle='--')

    sns.despine()
    fig.tight_layout()

    save_path = str(FIGURES_DIR / f"{save_name}.png")
    fig.savefig(save_path)
    plt.close(fig)
    print(f"Saved: {save_path}")


def plot_effect_size_summary(
    all_results: dict,
    save_name: str = "effect_sizes",
):
    """Bar plot of interaction coefficients across datasets and indicators."""
    data = []
    for dataset_name, results in all_results.items():
        for outcome, model_result in results.items():
            coef = model_result.get("interaction_coef", 0)
            pval = model_result.get("interaction_pval", 1)
            data.append({
                "Dataset": dataset_name,
                "Indicator": outcome.replace("_", " ").title(),
                "Coefficient": coef if coef is not None else 0,
                "p-value": pval if pval is not None else 1,
                "Significant": pval < 0.05 if pval is not None else False,
            })

    df = pd.DataFrame(data)
    fig, ax = plt.subplots(figsize=(8, 5))

    datasets = df["Dataset"].unique()
    indicators = df["Indicator"].unique()
    x = np.arange(len(indicators))
    width = 0.8 / len(datasets)

    for i, dataset in enumerate(datasets):
        subset = df[df["Dataset"] == dataset]
        colors = ['#2196F3' if s else '#BBDEFB' for s in subset["Significant"]]
        bars = ax.bar(x + i * width - 0.4 + width/2, subset["Coefficient"],
                     width, label=dataset, color=colors, edgecolor='gray', linewidth=0.5)

        # Add significance stars
        for j, (bar, sig, pval) in enumerate(zip(bars, subset["Significant"], subset["p-value"])):
            if sig:
                ax.text(bar.get_x() + bar.get_width()/2, bar.get_height(),
                        '*' if pval < 0.05 else '', ha='center', va='bottom', fontsize=14)

    ax.set_xticks(x)
    ax.set_xticklabels(indicators, rotation=15, ha='right')
    ax.set_ylabel('Interaction Coefficient\n(Pair Type × Turn)')
    ax.set_title('Convergence Strength: Within vs. Between × Turn Interaction')
    ax.axhline(y=0, color='gray', linestyle='--', alpha=0.5)
    ax.legend(frameon=True, fancybox=False, edgecolor='gray')
    sns.despine()

    save_path = str(FIGURES_DIR / f"{save_name}.png")
    fig.savefig(save_path)
    plt.close(fig)
    print(f"Saved: {save_path}")


if __name__ == "__main__":
    # Test with cached data if available
    FIGURES_DIR.mkdir(exist_ok=True)

    sw_path = CACHE_DIR / "switchboard_similarities.parquet"
    if sw_path.exists():
        print("Plotting Switchboard results...")
        sw_sim = pd.read_parquet(str(sw_path))
        plot_three_indicators(sw_sim, "Switchboard (Human-Human)", "switchboard_three_indicators")
        plot_user_feature_evolution(sw_sim, save_name="switchboard_user_features")
