# Supplementary material for: Who Accommodates Whom? Bidirectional Linguistic Accommodation and Progressive Interpersonal Convergence in Human–AI Conversations
Source: Behav Sci (Basel). 2026 May 7;16(5):720. doi: 10.3390/bs16050720 (PMC13203489; doi:10.3390/bs16050720)
Supplement: Supplementary file 1 [file behavsci-16-00720-s001.zip › deta/code/requirements.txt]

pandas>=2.0
numpy>=1.24
statsmodels>=0.14
scipy>=1.10
spacy>=3.7
tqdm>=4.65
seaborn>=0.12
matplotlib>=3.7
pyarrow>=12.0
datasets>=2.14
