# Supplementary material for: Who Accommodates Whom? Bidirectional Linguistic Accommodation and Progressive Interpersonal Convergence in Human–AI Conversations
Source: Behav Sci (Basel). 2026 May 7;16(5):720. doi: 10.3390/bs16050720 (PMC13203489; doi:10.3390/bs16050720)
Supplement: Supplementary file 1 [file behavsci-16-00720-s001.zip › deta/code/run_symmetric_analysis.py]

"""Symmetric bidirectional accommodation analysis.

Computes BOTH directions of the within-vs-between dissociation:
1. User-side: user turn N vs. assistant turn N-1 (existing analysis)
2. Model-side: assistant turn N vs. user turn N-1 (NEW)

Also computes per-category function word decomposition for both directions.

This enables direct comparison of accommodation strength from each side,
addressing the identification failure in the original unidirectional design.
"""
import json
import random
import sys
from pathlib import Path

import numpy as np
import pandas as pd
import statsmodels.formula.api as smf
from scipy import stats
from tqdm import tqdm

sys.path.insert(0, str(Path(__file__).parent))
from config import RANDOM_SEED, FUNCTION_WORD_CATEGORIES

# Inline function word computation to avoid spaCy import (not needed for FW analysis)
import re
from collections import Counter


def _tokenize(text: str) -> list:
    text = text.lower()
    text = re.sub(r'[^\w\s\'-]', ' ', text)
    tokens = text.split()
    return [t.strip("'-") for t in tokens if t.strip("'-")]


def compute_function_word_rates(text: str) -> dict:
    tokens = _tokenize(text)
    n = len(tokens)
    if n == 0:
        return {cat: 0.0 for cat in FUNCTION_WORD_CATEGORIES}
    token_counts = Counter(tokens)
    return {cat: sum(token_counts.get(w, 0) for w in words) / n
            for cat, words in FUNCTION_WORD_CATEGORIES.items()}


def compute_function_word_vector(text: str) -> np.ndarray:
    rates = compute_function_word_rates(text)
    return np.array([rates[cat] for cat in sorted(FUNCTION_WORD_CATEGORIES.keys())])


def compute_cosine_similarity(v1: np.ndarray, v2: np.ndarray) -> float:
    n1, n2 = np.linalg.norm(v1), np.linalg.norm(v2)
    if n1 == 0 or n2 == 0:
        return 0.0
    return float(np.dot(v1, v2) / (n1 * n2))

CACHE_DIR = Path(__file__).parent / "cache"
RESULTS_DIR = Path(__file__).parent / "results"
RESULTS_DIR.mkdir(exist_ok=True)


def build_bidirectional_pairs(
    df: pd.DataFrame,
    n_between: int = 1,
    seed: int = RANDOM_SEED,
    max_convos: int = 500,
    use_conv_ids: list = None,
) -> pd.DataFrame:
    """Build turn pairs for BOTH user-side and model-side analysis.

    User-side (direction='user'):
        focal = user turn N, partner = assistant turn N-1
    Model-side (direction='model'):
        focal = assistant turn N, partner = user turn N-1

    Between pairs sample a random partner turn from a different conversation.
    """
    rng = random.Random(seed)
    conv_groups = dict(list(df.groupby("conv_id")))
    conv_ids = list(conv_groups.keys())

    # Use specific conversation IDs if provided
    if use_conv_ids is not None:
        conv_ids = sorted(use_conv_ids)
        conv_groups = {k: v for k, v in conv_groups.items() if k in conv_ids}
    elif max_convos and len(conv_ids) > max_convos:
        rng_sub = random.Random(seed)
        conv_ids = sorted(rng_sub.sample(conv_ids, max_convos))
        conv_groups = {k: v for k, v in conv_groups.items() if k in conv_ids}

    # Collect all turns by role for between-conversation sampling
    all_user_turns = df[df["role"] == "user"]
    all_assistant_turns = df[df["role"] == "assistant"]

    pairs = []

    for conv_id in tqdm(conv_ids, desc="Building bidirectional pairs"):
        conv_df = conv_groups[conv_id].sort_values("turn_num").reset_index(drop=True)
        turns = conv_df.to_dict("records")

        for i in range(len(turns)):
            turn = turns[i]

            # Find preceding turn of opposite role
            if turn["role"] == "user":
                # User-side: focal=user, partner=prev assistant
                prev = None
                for j in range(i - 1, -1, -1):
                    if turns[j]["role"] == "assistant":
                        prev = turns[j]
                        break
                if prev is None:
                    continue
                direction = "user"
                focal_text = turn["text"]
                partner_text = prev["text"]
                between_pool = all_assistant_turns
                between_role = "assistant"
                # Count user turns before this one
                focal_turn_idx = sum(1 for t in turns[:i] if t["role"] == "user")

            elif turn["role"] == "assistant":
                # Model-side: focal=assistant, partner=prev user
                prev = None
                for j in range(i - 1, -1, -1):
                    if turns[j]["role"] == "user":
                        prev = turns[j]
                        break
                if prev is None:
                    continue
                direction = "model"
                focal_text = turn["text"]
                partner_text = prev["text"]
                between_pool = all_user_turns
                between_role = "user"
                # Count assistant turns before this one
                focal_turn_idx = sum(1 for t in turns[:i] if t["role"] == "assistant")
            else:
                continue

            # Within pair
            pairs.append({
                "conv_id": conv_id,
                "direction": direction,
                "focal_turn_idx": focal_turn_idx,
                "focal_text": focal_text,
                "partner_text": partner_text,
                "pair_type": "within",
            })

            # Between pair(s)
            for _ in range(n_between):
                other_convs = [c for c in conv_ids if c != conv_id]
                other_conv_id = rng.choice(other_convs)
                other_df = conv_groups[other_conv_id]
                other_pool = other_df[other_df["role"] == between_role]
                if other_pool.empty:
                    continue
                random_partner = other_pool.sample(
                    1, random_state=rng.randint(0, 2**31)
                ).iloc[0]
                pairs.append({
                    "conv_id": conv_id,
                    "direction": direction,
                    "focal_turn_idx": focal_turn_idx,
                    "focal_text": focal_text,
                    "partner_text": random_partner["text"],
                    "pair_type": "between",
                })

    return pd.DataFrame(pairs)


def compute_similarities(pairs_df: pd.DataFrame) -> pd.DataFrame:
    """Compute function word similarities for all pairs.

    Computes:
    - Aggregate cosine similarity (10-dim FW vector)
    - Per-category absolute difference (for decomposition)
    - Individual FW rates for focal and partner turns
    """
    results = []
    cats = sorted(FUNCTION_WORD_CATEGORIES.keys())

    for _, row in tqdm(pairs_df.iterrows(), total=len(pairs_df),
                       desc="Computing similarities"):
        focal_vec = compute_function_word_vector(row["focal_text"])
        partner_vec = compute_function_word_vector(row["partner_text"])
        fw_sim = compute_cosine_similarity(focal_vec, partner_vec)

        focal_rates = compute_function_word_rates(row["focal_text"])
        partner_rates = compute_function_word_rates(row["partner_text"])

        result = {
            "conv_id": row["conv_id"],
            "direction": row["direction"],
            "focal_turn_idx": row["focal_turn_idx"],
            "pair_type": row["pair_type"],
            "fw_similarity": fw_sim,
        }

        # Per-category: compute 1 - |focal_rate - partner_rate| as similarity
        # (bounded in [0,1] for rates, higher = more similar)
        for cat in cats:
            diff = abs(focal_rates[cat] - partner_rates[cat])
            result[f"cat_sim_{cat}"] = 1.0 - min(diff, 1.0)
            result[f"focal_fw_{cat}"] = focal_rates[cat]
            result[f"partner_fw_{cat}"] = partner_rates[cat]

        results.append(result)

    return pd.DataFrame(results)


def fit_model(sim_df: pd.DataFrame, outcome: str, max_turn: int = 10) -> dict:
    """Fit the standard within-vs-between multilevel model."""
    mdf = sim_df[sim_df["focal_turn_idx"] <= max_turn].copy()
    mdf["is_within"] = (mdf["pair_type"] == "within").astype(int)
    mdf["turn_c"] = mdf["focal_turn_idx"] - mdf["focal_turn_idx"].mean()

    formula = f"{outcome} ~ is_within * turn_c"
    try:
        model = smf.mixedlm(formula, mdf, groups=mdf["conv_id"])
        result = model.fit(reml=True, method="powell")
        re_var = float(result.cov_re.iloc[0, 0]) if hasattr(result.cov_re, 'iloc') else float(result.cov_re)
        resid_var = float(result.scale)
        icc = re_var / (re_var + resid_var) if (re_var + resid_var) > 0 else 0

        return {
            "outcome": outcome,
            "n_obs": len(mdf),
            "n_convos": mdf["conv_id"].nunique(),
            "beta_0": float(result.params["Intercept"]),
            "beta_1_within": float(result.params["is_within"]),
            "beta_1_p": float(result.pvalues["is_within"]),
            "beta_2_turn": float(result.params["turn_c"]),
            "beta_2_p": float(result.pvalues["turn_c"]),
            "beta_3_interaction": float(result.params["is_within:turn_c"]),
            "beta_3_p": float(result.pvalues["is_within:turn_c"]),
            "re_variance": re_var,
            "residual_variance": resid_var,
            "icc": icc,
            "converged": result.converged,
        }
    except Exception as e:
        print(f"  Model failed for {outcome}: {e}")
        return {"outcome": outcome, "error": str(e)}


def compute_per_conv_slopes(sim_df: pd.DataFrame, outcome: str = "fw_similarity",
                            max_turn: int = 10) -> dict:
    """Compute per-conversation slopes for within-conversation similarity."""
    within = sim_df[(sim_df["pair_type"] == "within") &
                    (sim_df["focal_turn_idx"] <= max_turn)].copy()

    slopes = []
    for conv_id, group in within.groupby("conv_id"):
        if len(group) < 3:
            continue
        x = group["focal_turn_idx"].values
        y = group[outcome].values
        if len(set(x)) < 2:
            continue
        slope, _, _, _, _ = stats.linregress(x, y)
        slopes.append(slope)

    slopes = np.array(slopes)
    t_stat, p_val = stats.ttest_1samp(slopes, 0)
    pct_positive = float(np.mean(slopes > 0) * 100)

    return {
        "n_convos": len(slopes),
        "mean_slope": float(np.mean(slopes)),
        "std_slope": float(np.std(slopes)),
        "t_stat": float(t_stat),
        "p_value": float(p_val),
        "pct_positive": pct_positive,
    }


def topic_classify(text: str) -> str:
    """Keyword-based topic classification of first user turn."""
    text_lower = text.lower()
    coding_kw = ["code", "python", "function", "error", "debug", "javascript",
                 "html", "css", "sql", "api", "compile", "syntax"]
    creative_kw = ["write", "story", "poem", "essay", "fiction", "novel",
                   "script", "dialogue", "narrative"]
    factual_kw = ["explain", "what is", "how does", "define", "tell me about", "describe"]
    advice_kw = ["help me", "advice", "recommend", "suggest", "should i"]

    for kw in coding_kw:
        if kw in text_lower:
            return "coding"
    for kw in creative_kw:
        if kw in text_lower:
            return "creative_writing"
    for kw in factual_kw:
        if kw in text_lower:
            return "factual_qa"
    for kw in advice_kw:
        if kw in text_lower:
            return "advice"
    return "other"


def run_topic_moderation(sim_df: pd.DataFrame, raw_df: pd.DataFrame,
                         direction: str = "user") -> dict:
    """Run per-topic multilevel models."""
    # Get first user turn per conversation for classification
    first_turns = raw_df[raw_df["role"] == "user"].sort_values("turn_num")
    first_turns = first_turns.groupby("conv_id").first().reset_index()
    first_turns["topic"] = first_turns["text"].apply(topic_classify)

    topic_map = first_turns.set_index("conv_id")["topic"].to_dict()

    dir_df = sim_df[sim_df["direction"] == direction].copy()
    dir_df["topic"] = dir_df["conv_id"].map(topic_map)
    dir_df = dir_df.dropna(subset=["topic"])

    results = {}
    for topic in ["coding", "creative_writing", "factual_qa", "advice", "other"]:
        tdf = dir_df[dir_df["topic"] == topic]
        n_convos = tdf["conv_id"].nunique()
        if n_convos < 10:
            results[topic] = {"n_convos": n_convos, "note": "too few for estimation"}
            continue
        r = fit_model(tdf, "fw_similarity")
        r["n_convos"] = n_convos
        results[topic] = r

    return results


def run_analysis(wc_df, label, conv_ids=None, max_convos=None):
    """Run the full symmetric analysis on a given sample."""
    print(f"\n{'='*60}")
    print(f"  ANALYSIS: {label}")
    print(f"{'='*60}")

    pairs = build_bidirectional_pairs(wc_df, use_conv_ids=conv_ids,
                                       max_convos=max_convos)
    print(f"  Total pairs: {len(pairs)}")
    print(f"  User-side: {len(pairs[pairs['direction']=='user'])} "
          f"({len(pairs[(pairs['direction']=='user') & (pairs['pair_type']=='within')])} within)")
    print(f"  Model-side: {len(pairs[pairs['direction']=='model'])} "
          f"({len(pairs[(pairs['direction']=='model') & (pairs['pair_type']=='within')])} within)")

    # Compute similarities
    print("\n[3/6] Computing function word similarities...")
    sim_df = compute_similarities(pairs)
    sim_df.to_parquet(CACHE_DIR / "symmetric_similarities.parquet", index=False)
    print(f"  Saved to cache/symmetric_similarities.parquet")

    # Fit models for both directions
    print("\n[4/6] Fitting multilevel models...")
    all_results = {}
    cats = sorted(FUNCTION_WORD_CATEGORIES.keys())

    for direction in ["user", "model"]:
        dir_df = sim_df[sim_df["direction"] == direction]
        print(f"\n  --- {direction.upper()}-SIDE ---")

        # Aggregate FW similarity
        r = fit_model(dir_df, "fw_similarity")
        print(f"  FW similarity: β₁={r.get('beta_1_within','?'):.4f} "
              f"(p={r.get('beta_1_p','?'):.4f}), "
              f"β₃={r.get('beta_3_interaction','?'):.6f} "
              f"(p={r.get('beta_3_p','?'):.4f})")
        all_results[f"{direction}_fw_similarity"] = r

        # Per-conversation slopes
        slopes = compute_per_conv_slopes(dir_df, "fw_similarity")
        print(f"  Per-conv slopes: M={slopes['mean_slope']:.4f}, "
              f"t={slopes['t_stat']:.2f}, p={slopes['p_value']:.4f}, "
              f"{slopes['pct_positive']:.1f}% positive")
        all_results[f"{direction}_slopes"] = slopes

        # Per-category decomposition
        print(f"  Category decomposition:")
        cat_results = {}
        for cat in cats:
            cr = fit_model(dir_df, f"cat_sim_{cat}")
            b1 = cr.get("beta_1_within", float("nan"))
            p1 = cr.get("beta_1_p", float("nan"))
            sig = "***" if p1 < 0.001 else "**" if p1 < 0.01 else "*" if p1 < 0.05 else ""
            print(f"    {cat:25s}: β₁={b1:+.4f} (p={p1:.4f}) {sig}")
            cat_results[cat] = cr
        all_results[f"{direction}_categories"] = cat_results

    # Topic moderation (user-side only)
    print("\n[5/6] Topic moderation (user-side)...")
    topic_results = run_topic_moderation(sim_df, wc_df, "user")
    for topic, tr in topic_results.items():
        if "error" in tr or "note" in tr:
            print(f"  {topic}: {tr.get('note', tr.get('error', ''))}")
        else:
            print(f"  {topic} (N={tr['n_convos']}): "
                  f"β₁={tr['beta_1_within']:+.4f} (p={tr['beta_1_p']:.4f}), "
                  f"β₃={tr['beta_3_interaction']:+.4f} (p={tr['beta_3_p']:.4f})")
    all_results["topic_moderation"] = topic_results

    # Also do model-side topic moderation
    print("\n  Topic moderation (model-side)...")
    topic_results_model = run_topic_moderation(sim_df, wc_df, "model")
    for topic, tr in topic_results_model.items():
        if "error" in tr or "note" in tr:
            print(f"  {topic}: {tr.get('note', tr.get('error', ''))}")
        else:
            print(f"  {topic} (N={tr['n_convos']}): "
                  f"β₁={tr['beta_1_within']:+.4f} (p={tr['beta_1_p']:.4f}), "
                  f"β₃={tr['beta_3_interaction']:+.4f} (p={tr['beta_3_p']:.4f})")
    all_results["topic_moderation_model"] = topic_results_model

    # Survivorship check (user-side)
    print("\n  Survivorship check...")
    user_within = sim_df[(sim_df["direction"] == "user") &
                         (sim_df["pair_type"] == "within")]
    conv_lengths = user_within.groupby("conv_id")["focal_turn_idx"].max()
    conv_means = user_within.groupby("conv_id")["fw_similarity"].mean()
    merged = pd.DataFrame({"length": conv_lengths, "mean_sim": conv_means}).dropna()
    r_val, r_p = stats.pearsonr(merged["length"], merged["mean_sim"])
    print(f"  Survivorship r={r_val:.3f}, p={r_p:.3f}")
    all_results["survivorship"] = {"r": float(r_val), "p": float(r_p)}

    # Print summary
    cats = sorted(FUNCTION_WORD_CATEGORIES.keys())
    u = all_results["user_fw_similarity"]
    m = all_results["model_fw_similarity"]
    print(f"\n  SUMMARY:")
    print(f"    User-side  β₁={u['beta_1_within']:+.4f} (p={u['beta_1_p']:.2e}), "
          f"β₃={u['beta_3_interaction']:+.6f} (p={u['beta_3_p']:.4f})")
    print(f"    Model-side β₁={m['beta_1_within']:+.4f} (p={m['beta_1_p']:.2e}), "
          f"β₃={m['beta_3_interaction']:+.6f} (p={m['beta_3_p']:.4f})")
    print(f"    Ratio (model/user β₁): {abs(m['beta_1_within']/u['beta_1_within']):.2f}x")

    # β₃ category comparison
    print(f"\n    β₃ by category (user vs model):")
    for cat in cats:
        uc = all_results["user_categories"][cat]
        mc = all_results["model_categories"][cat]
        ub3 = uc.get("beta_3_interaction", float("nan"))
        up3 = uc.get("beta_3_p", float("nan"))
        mb3 = mc.get("beta_3_interaction", float("nan"))
        mp3 = mc.get("beta_3_p", float("nan"))
        usig = "**" if up3 < 0.01 else "*" if up3 < 0.05 else ""
        msig = "**" if mp3 < 0.01 else "*" if mp3 < 0.05 else ""
        print(f"      {cat:25s}: user={ub3:+.6f}{usig:3s}  model={mb3:+.6f}{msig:3s}")

    return all_results


def make_serializable(obj):
    if isinstance(obj, dict):
        return {k: make_serializable(v) for k, v in obj.items()}
    elif isinstance(obj, (np.floating, np.float64, np.float32)):
        return float(obj)
    elif isinstance(obj, (np.integer, np.int64)):
        return int(obj)
    elif isinstance(obj, np.bool_):
        return bool(obj)
    elif isinstance(obj, np.ndarray):
        return obj.tolist()
    return obj


def main():
    print("=" * 60)
    print("SYMMETRIC BIDIRECTIONAL ACCOMMODATION ANALYSIS")
    print("=" * 60)

    wc_df = pd.read_parquet(CACHE_DIR / "wildchat_gpt_4o_en_5t.parquet")
    print(f"Loaded: {wc_df['conv_id'].nunique()} conversations, {len(wc_df)} turns")

    # Get the SAME 500 conversations used in the original analysis
    old_sim = pd.read_parquet(CACHE_DIR / "wildchat_gpt_4o_similarities.parquet")
    original_500 = sorted(old_sim["conv_id"].unique().tolist())
    print(f"Original 500 conversations from v4 analysis loaded.")

    # Run 1: matched 500 subsample (same conversations as original)
    results_500 = run_analysis(wc_df, "MATCHED 500 SUBSAMPLE",
                                conv_ids=original_500)
    with open(RESULTS_DIR / "symmetric_results_matched500.json", "w") as f:
        json.dump(make_serializable(results_500), f, indent=2)

    # Run 2: full 1319 sample
    results_full = run_analysis(wc_df, "FULL 1319 SAMPLE", max_convos=None)
    with open(RESULTS_DIR / "symmetric_results_full.json", "w") as f:
        json.dump(make_serializable(results_full), f, indent=2)

    print("\n\nResults saved to:")
    print("  results/symmetric_results_matched500.json")
    print("  results/symmetric_results_full.json")


if __name__ == "__main__":
    main()
