# Supplementary material for: Who Accommodates Whom? Bidirectional Linguistic Accommodation and Progressive Interpersonal Convergence in Human–AI Conversations
Source: Behav Sci (Basel). 2026 May 7;16(5):720. doi: 10.3390/bs16050720 (PMC13203489; doi:10.3390/bs16050720)
Supplement: Supplementary file 1 [file behavsci-16-00720-s001.zip › deta/model_results/convergence_results_v4.json]

{
  "WildChat GPT-4o (full)": {
    "fw_similarity": {
      "n_obs": 25996,
      "n_convos": 1319,
      "interaction_coef": 0.002485,
      "interaction_pval": 0.056059,
      "within_coef": 0.036351,
      "within_pval": 8.06e-23
    },
    "per_conv_slopes": {
      "mean": 0.004205,
      "t": 3.942,
      "p": 0.0001,
      "pct_positive": 50.4,
      "n": 1319
    }
  },
  "WildChat GPT-4o (500 subsample)": {
    "fw_similarity": {
      "n_obs": 9858,
      "n_convos": 500,
      "interaction_coef": 0.0037291049386564347,
      "interaction_pval": 0.0757292504911193,
      "within_coef": 0.037980113138361526,
      "within_pval": 1.9813206546574282e-10,
      "turn_coef": -6.910935703160707e-05,
      "converged": true
    },
    "syntactic_similarity": {
      "n_obs": 9858,
      "n_convos": 500,
      "interaction_coef": 0.0006380010325536882,
      "interaction_pval": 0.3344388766531404,
      "within_coef": 0.021534860824086524,
      "within_pval": 2.0916097494601045e-30,
      "turn_coef": -0.00017446952349964076,
      "converged": true
    },
    "ai_marker_rate": {
      "n_obs": 9858,
      "n_convos": 500,
      "interaction_coef": -3.901875486131474e-20,
      "interaction_pval": 0.9999999999999993,
      "within_coef": -9.576429781410373e-20,
      "within_pval": 0.9999999999999994,
      "turn_coef": 7.351514246285107e-06,
      "converged": true
    }
  },
  "Switchboard": {
    "fw_similarity": {
      "n_obs": 20952,
      "n_convos": 500,
      "interaction_coef": -0.003104404727865526,
      "interaction_pval": 0.02655047726635222,
      "within_coef": -0.03000907327854256,
      "within_pval": 1.6714127304289091e-12,
      "turn_coef": -0.0005831096467740142,
      "converged": true
    },
    "syntactic_similarity": {
      "n_obs": 20952,
      "n_convos": 500,
      "interaction_coef": -0.002081112777577014,
      "interaction_pval": 0.0001201001916239788,
      "within_coef": -0.01141985534812648,
      "within_pval": 3.692733299923051e-12,
      "turn_coef": -0.0002932302583896853,
      "converged": true
    },
    "ai_marker_rate": {
      "n_obs": 20952,
      "n_convos": 500,
      "interaction_coef": -6.433541686169373e-20,
      "interaction_pval": 0.9999999999999997,
      "within_coef": 6.7810957645938765e-19,
      "within_pval": 0.9999999999999989,
      "turn_coef": -3.969909285602715e-05,
      "converged": true
    }
  },
  "WildChat GPT-3.5": {
    "fw_similarity": {
      "n_obs": 9760,
      "n_convos": 499,
      "interaction_coef": 0.003555666973041583,
      "interaction_pval": 0.10884681803317066,
      "within_coef": 0.03419028586505463,
      "within_pval": 5.106737055646446e-08,
      "turn_coef": -0.0028692728187391337,
      "converged": true
    },
    "syntactic_similarity": {
      "n_obs": 9760,
      "n_convos": 499,
      "interaction_coef": 0.00015007494322582938,
      "interaction_pval": 0.8088951411449093,
      "within_coef": 0.017092459361329415,
      "within_pval": 2.19165507541894e-22,
      "turn_coef": -0.0009564647191667742,
      "converged": true
    },
    "ai_marker_rate": {
      "n_obs": 9760,
      "n_convos": 499,
      "interaction_coef": 0.0,
      "interaction_pval": 1.0,
      "within_coef": 1.5269362711544855e-19,
      "within_pval": 0.9999999999999992,
      "turn_coef": 3.6270591473340524e-05,
      "converged": true
    }
  }
}
