# Supplementary material for: Who Accommodates Whom? Bidirectional Linguistic Accommodation and Progressive Interpersonal Convergence in Human–AI Conversations
Source: Behav Sci (Basel). 2026 May 7;16(5):720. doi: 10.3390/bs16050720 (PMC13203489; doi:10.3390/bs16050720)
Supplement: Supplementary file 1 [file behavsci-16-00720-s001.zip › deta/model_results/multiseed_beta3.json]

[
  {
    "seed": 42,
    "beta3": 0.0024847870118382773,
    "p": 0.056058713682820956
  },
  {
    "seed": 123,
    "beta3": 0.003106504738024976,
    "p": 0.0171071708500316
  },
  {
    "seed": 456,
    "beta3": 0.003973481185209977,
    "p": 0.0023529245784247943
  },
  {
    "seed": 789,
    "beta3": 0.00403742204068631,
    "p": 0.0018886156950849652
  },
  {
    "seed": 1024,
    "beta3": 0.0029586901630965696,
    "p": 0.023270407973882697
  },
  {
    "seed": 2048,
    "beta3": 0.003242740522773097,
    "p": 0.013201109176056504
  },
  {
    "seed": 3141,
    "beta3": 0.0034038532804617576,
    "p": 0.009159790392180931
  },
  {
    "seed": 4242,
    "beta3": 0.0035632703992957383,
    "p": 0.006175579974120436
  },
  {
    "seed": 5555,
    "beta3": 0.004111558424146177,
    "p": 0.0015668719648743326
  },
  {
    "seed": 9999,
    "beta3": 0.0044828150370138575,
    "p": 0.0005829286752451696
  }
]
