# Supplementary material for: Who Accommodates Whom? Bidirectional Linguistic Accommodation and Progressive Interpersonal Convergence in Human–AI Conversations
Source: Behav Sci (Basel). 2026 May 7;16(5):720. doi: 10.3390/bs16050720 (PMC13203489; doi:10.3390/bs16050720)
Supplement: Supplementary file 1 [file behavsci-16-00720-s001.zip › deta/model_results/symmetric_results_full.json]

{
  "user_fw_similarity": {
    "outcome": "fw_similarity",
    "n_obs": 25996,
    "n_convos": 1319,
    "beta_0": 0.52949980813639,
    "beta_1_within": 0.0370803889179766,
    "beta_1_p": 9.957859132912177e-24,
    "beta_2_turn": 0.00041121759200293476,
    "beta_2_p": 0.6547282474179674,
    "beta_3_interaction": 0.003930671794115243,
    "beta_3_p": 0.0024810081661016774,
    "re_variance": 0.045103538063361696,
    "residual_variance": 0.08861147887383632,
    "icc": 0.3373109400610217,
    "converged": true
  },
  "user_slopes": {
    "n_convos": 1319,
    "mean_slope": 0.004205205374008228,
    "std_slope": 0.038726690558806856,
    "t_stat": 3.9421625738922437,
    "p_value": 8.499149848139802e-05,
    "pct_positive": 50.41698256254739
  },
  "user_categories": {
    "articles": {
      "outcome": "cat_sim_articles",
      "n_obs": 25996,
      "n_convos": 1319,
      "beta_0": 0.9394452376378009,
      "beta_1_within": 0.009036730883225354,
      "beta_1_p": 3.1674600890041577e-57,
      "beta_2_turn": 9.558100541437147e-05,
      "beta_2_p": 0.49821842159171703,
      "beta_3_interaction": 3.902119914529467e-05,
      "beta_3_p": 0.8448618397010869,
      "re_variance": 0.0003108733812240373,
      "residual_variance": 0.002087893869830199,
      "icc": 0.12959714248533752,
      "converged": true
    },
    "conjunctions": {
      "outcome": "cat_sim_conjunctions",
      "n_obs": 25996,
      "n_convos": 1319,
      "beta_0": 0.959755820835604,
      "beta_1_within": 0.004029168573227671,
      "beta_1_p": 2.786648031759084e-24,
      "beta_2_turn": 6.044018368255147e-05,
      "beta_2_p": 0.5401613064767925,
      "beta_3_interaction": 0.00018032934359023926,
      "beta_3_p": 0.19589376226685873,
      "re_variance": 0.00012511347487081817,
      "residual_variance": 0.0010207072024445807,
      "icc": 0.10919114774918608,
      "converged": true
    },
    "discourse_connectives": {
      "outcome": "cat_sim_discourse_connectives",
      "n_obs": 25996,
      "n_convos": 1319,
      "beta_0": 0.9985681736239724,
      "beta_1_within": 6.153862152369e-05,
      "beta_1_p": 0.3716150819170506,
      "beta_2_turn": 6.467794521683262e-06,
      "beta_2_p": 0.7060107016259063,
      "beta_3_interaction": 8.534682438007715e-06,
      "beta_3_p": 0.7246913668844194,
      "re_variance": 2.2547796517109744e-06,
      "residual_variance": 3.083184121754398e-05,
      "icc": 0.06814777672887658,
      "converged": true
    },
    "first_person_pl": {
      "outcome": "cat_sim_first_person_pl",
      "n_obs": 25996,
      "n_convos": 1319,
      "beta_0": 0.9954920924491056,
      "beta_1_within": 0.00048587425648204254,
      "beta_1_p": 0.00544850882140832,
      "beta_2_turn": -5.75740581070621e-05,
      "beta_2_p": 0.1859357788273407,
      "beta_3_interaction": 1.569476529413545e-06,
      "beta_3_p": 0.979642503332838,
      "re_variance": 3.165740575071893e-05,
      "residual_variance": 0.0001986278048766254,
      "icc": 0.137470424889543,
      "converged": true
    },
    "first_person_sg": {
      "outcome": "cat_sim_first_person_sg",
      "n_obs": 25996,
      "n_convos": 1319,
      "beta_0": 0.9796589118896327,
      "beta_1_within": 0.0008486783509253279,
      "beta_1_p": 0.05553491431206962,
      "beta_2_turn": 0.0005334354615781005,
      "beta_2_p": 1.3445744808558874e-06,
      "beta_3_interaction": 0.0006658799885206706,
      "beta_3_p": 1.9554443299326388e-05,
      "re_variance": 0.0003464218383208563,
      "residual_variance": 0.0012768680801983655,
      "icc": 0.21340725052790635,
      "converged": true
    },
    "hedges": {
      "outcome": "cat_sim_hedges",
      "n_obs": 25996,
      "n_convos": 1319,
      "beta_0": 0.9943417177619938,
      "beta_1_within": 0.0002132470960673306,
      "beta_1_p": 0.17253303190643698,
      "beta_2_turn": -4.2179634914487215e-06,
      "beta_2_p": 0.9136993830686891,
      "beta_3_interaction": 5.7074416544807195e-05,
      "beta_3_p": 0.29939949436030666,
      "re_variance": 1.9939488026327056e-05,
      "residual_variance": 0.0001588232845218837,
      "icc": 0.11154161317871455,
      "converged": true
    },
    "negations": {
      "outcome": "cat_sim_negations",
      "n_obs": 25996,
      "n_convos": 1319,
      "beta_0": 0.9890681855265568,
      "beta_1_within": 0.00044191742007940155,
      "beta_1_p": 0.3105736881608109,
      "beta_2_turn": -0.0002000703623186799,
      "beta_2_p": 0.06520714413000465,
      "beta_3_interaction": -7.314649104301194e-05,
      "beta_3_p": 0.6333203130761571,
      "re_variance": 0.00019014844275642962,
      "residual_variance": 0.0012343451025702153,
      "icc": 0.1334849451443653,
      "converged": true
    },
    "prepositions": {
      "outcome": "cat_sim_prepositions",
      "n_obs": 25996,
      "n_convos": 1319,
      "beta_0": 0.929795247347513,
      "beta_1_within": 0.009616407742839495,
      "beta_1_p": 1.2789828725468093e-55,
      "beta_2_turn": 5.522149626007094e-07,
      "beta_2_p": 0.9971091515498213,
      "beta_3_interaction": 0.00019070148355482678,
      "beta_3_p": 0.3758654185452195,
      "re_variance": 0.0005859297423365203,
      "residual_variance": 0.002434921579486612,
      "icc": 0.19396179418154955,
      "converged": true
    },
    "second_person": {
      "outcome": "cat_sim_second_person",
      "n_obs": 25996,
      "n_convos": 1319,
      "beta_0": 0.9813386861509378,
      "beta_1_within": 0.0009908494894499938,
      "beta_1_p": 0.006515168681788239,
      "beta_2_turn": 0.00014844232539318832,
      "beta_2_p": 0.10165529816979749,
      "beta_3_interaction": 0.0008388824860238371,
      "beta_3_p": 5.871163488253729e-11,
      "re_variance": 0.00022069608080498913,
      "residual_variance": 0.0008620119716746227,
      "icc": 0.20383711038220528,
      "converged": true
    },
    "third_person": {
      "outcome": "cat_sim_third_person",
      "n_obs": 25996,
      "n_convos": 1319,
      "beta_0": 0.9887344727393409,
      "beta_1_within": 0.002239562066784565,
      "beta_1_p": 1.0699002646246637e-19,
      "beta_2_turn": -2.61577819030657e-05,
      "beta_2_p": 0.6701163782601666,
      "beta_3_interaction": 1.6749557345226515e-05,
      "beta_3_p": 0.8469176604316865,
      "re_variance": 9.507039031693845e-05,
      "residual_variance": 0.0003952282461864244,
      "icc": 0.19390302815228486,
      "converged": true
    }
  },
  "model_fw_similarity": {
    "outcome": "fw_similarity",
    "n_obs": 28618,
    "n_convos": 1319,
    "beta_0": 0.5270067914765143,
    "beta_1_within": 0.07740618169786405,
    "beta_1_p": 3.1774261766859543e-84,
    "beta_2_turn": 0.003600178288447755,
    "beta_2_p": 6.367821458684705e-05,
    "beta_3_interaction": -0.00462426894149443,
    "beta_3_p": 0.0002789314800830474,
    "re_variance": 0.023060293431406996,
    "residual_variance": 0.11336770500921171,
    "icc": 0.16902903872363237,
    "converged": true
  },
  "model_slopes": {
    "n_convos": 1319,
    "mean_slope": -0.0012521565409032175,
    "std_slope": 0.03529900270646927,
    "t_stat": -1.2878162358383756,
    "p_value": 0.1980360029828143,
    "pct_positive": 44.806671721000754
  },
  "model_categories": {
    "articles": {
      "outcome": "cat_sim_articles",
      "n_obs": 28618,
      "n_convos": 1319,
      "beta_0": 0.9404604912511975,
      "beta_1_within": 0.012581201990502177,
      "beta_1_p": 7.826841286278582e-119,
      "beta_2_turn": 8.070470850972542e-05,
      "beta_2_p": 0.5108984046937131,
      "beta_3_interaction": -0.0005550868008016856,
      "beta_3_p": 0.001379512072821047,
      "re_variance": 0.00014969140451589778,
      "residual_variance": 0.0021082449250144604,
      "icc": 0.06629567121010582,
      "converged": true
    },
    "conjunctions": {
      "outcome": "cat_sim_conjunctions",
      "n_obs": 28618,
      "n_convos": 1319,
      "beta_0": 0.9604471822842938,
      "beta_1_within": 0.006319244706115239,
      "beta_1_p": 3.101736425408627e-66,
      "beta_2_turn": -0.00010149660112334784,
      "beta_2_p": 0.22212576401744422,
      "beta_3_interaction": -0.00022974913904215763,
      "beta_3_p": 0.050554338070076574,
      "re_variance": 0.00011077529695527723,
      "residual_variance": 0.0009667355819593686,
      "icc": 0.10280666220916385,
      "converged": true
    },
    "discourse_connectives": {
      "outcome": "cat_sim_discourse_connectives",
      "n_obs": 28618,
      "n_convos": 1319,
      "beta_0": 0.9986242909928787,
      "beta_1_within": 5.6247513948582164e-05,
      "beta_1_p": 0.3599596864118678,
      "beta_2_turn": -1.3651329694832623e-05,
      "beta_2_p": 0.3258962768061684,
      "beta_3_interaction": 1.7927788888098906e-05,
      "beta_3_p": 0.361359105312004,
      "re_variance": 3.0590887216362333e-06,
      "residual_variance": 2.7009986824912647e-05,
      "icc": 0.10173537649671222,
      "converged": true
    },
    "first_person_pl": {
      "outcome": "cat_sim_first_person_pl",
      "n_obs": 28618,
      "n_convos": 1319,
      "beta_0": 0.9954964865663598,
      "beta_1_within": 0.00106059716958267,
      "beta_1_p": 1.0066309777790317e-10,
      "beta_2_turn": -1.550620321815739e-05,
      "beta_2_p": 0.6759417348988048,
      "beta_3_interaction": -3.7774785626444184e-05,
      "beta_3_p": 0.47125682545476233,
      "re_variance": 2.046019388724467e-05,
      "residual_variance": 0.0001924931487412758,
      "icc": 0.09607829412161795,
      "converged": true
    },
    "first_person_sg": {
      "outcome": "cat_sim_first_person_sg",
      "n_obs": 28618,
      "n_convos": 1319,
      "beta_0": 0.9793253980939477,
      "beta_1_within": 0.002375971769573114,
      "beta_1_p": 8.845296184588614e-08,
      "beta_2_turn": 0.0007621145849044436,
      "beta_2_p": 3.288029069243824e-14,
      "beta_3_interaction": 0.00018355470966416605,
      "beta_3_p": 0.19610621728391398,
      "re_variance": 0.00016570527134038092,
      "residual_variance": 0.0014116285705931175,
      "icc": 0.10505402657008812,
      "converged": true
    },
    "hedges": {
      "outcome": "cat_sim_hedges",
      "n_obs": 28618,
      "n_convos": 1319,
      "beta_0": 0.9944873877082613,
      "beta_1_within": 0.0004833075733547341,
      "beta_1_p": 0.00042018989265347,
      "beta_2_turn": 3.85447253952837e-05,
      "beta_2_p": 0.21359807939051267,
      "beta_3_interaction": -4.5074189062584194e-05,
      "beta_3_p": 0.3034642431194491,
      "re_variance": 2.042077022770426e-05,
      "residual_variance": 0.00013433803394830718,
      "icc": 0.1319522358448774,
      "converged": true
    },
    "negations": {
      "outcome": "cat_sim_negations",
      "n_obs": 28618,
      "n_convos": 1319,
      "beta_0": 0.9889957259923519,
      "beta_1_within": 0.0015976230189839087,
      "beta_1_p": 0.00021189706109927677,
      "beta_2_turn": -0.00016230711855063515,
      "beta_2_p": 0.09604501716342873,
      "beta_3_interaction": -0.0002725301080537788,
      "beta_3_p": 0.048061292558490544,
      "re_variance": 6.344831268713578e-05,
      "residual_variance": 0.0013307413942438206,
      "icc": 0.04550909562143102,
      "converged": true
    },
    "prepositions": {
      "outcome": "cat_sim_prepositions",
      "n_obs": 28618,
      "n_convos": 1319,
      "beta_0": 0.9303275403344408,
      "beta_1_within": 0.013995202776476232,
      "beta_1_p": 2.6612089985797116e-114,
      "beta_2_turn": -7.236169795408974e-05,
      "beta_2_p": 0.6033898350267819,
      "beta_3_interaction": -0.0008250392094516363,
      "beta_3_p": 2.782901495247862e-05,
      "re_variance": 0.0002136664070692248,
      "residual_variance": 0.002714004777394208,
      "icc": 0.07298169555485255,
      "converged": true
    },
    "second_person": {
      "outcome": "cat_sim_second_person",
      "n_obs": 28618,
      "n_convos": 1319,
      "beta_0": 0.9809512592624917,
      "beta_1_within": 0.002245774870884077,
      "beta_1_p": 2.8958188173136755e-10,
      "beta_2_turn": 0.0009401555930284559,
      "beta_2_p": 1.8432653060574343e-31,
      "beta_3_interaction": 5.717281947336835e-06,
      "beta_3_p": 0.9599570547455415,
      "re_variance": 0.00019057967272993235,
      "residual_variance": 0.000907912654921197,
      "icc": 0.17349203807134705,
      "converged": true
    },
    "third_person": {
      "outcome": "cat_sim_third_person",
      "n_obs": 28618,
      "n_convos": 1319,
      "beta_0": 0.9886188774927765,
      "beta_1_within": 0.003657541835419277,
      "beta_1_p": 6.064381657768623e-50,
      "beta_2_turn": -8.845890096651058e-05,
      "beta_2_p": 0.11207083974359681,
      "beta_3_interaction": 1.9131043419613906e-05,
      "beta_3_p": 0.8078971301819932,
      "re_variance": 7.584577676318148e-05,
      "residual_variance": 0.00043347789608657873,
      "icc": 0.14891468982545092,
      "converged": true
    }
  },
  "topic_moderation": {
    "coding": {
      "outcome": "fw_similarity",
      "n_obs": 9150,
      "n_convos": 465,
      "beta_0": 0.5478583811724711,
      "beta_1_within": 0.05499202386895821,
      "beta_1_p": 1.0933534617367498e-19,
      "beta_2_turn": -5.46169818693306e-05,
      "beta_2_p": 0.97115970979673,
      "beta_3_interaction": -0.0005297500816580119,
      "beta_3_p": 0.8039766936548942,
      "re_variance": 0.04287023065725948,
      "residual_variance": 0.08391923027863077,
      "icc": 0.33812140489292214,
      "converged": true
    },
    "creative_writing": {
      "outcome": "fw_similarity",
      "n_obs": 3012,
      "n_convos": 152,
      "beta_0": 0.5708288559624758,
      "beta_1_within": 0.06053349159780013,
      "beta_1_p": 2.685333102568571e-09,
      "beta_2_turn": -0.003288856852622024,
      "beta_2_p": 0.19203129033358823,
      "beta_3_interaction": 0.0040694913146880896,
      "beta_3_p": 0.25321190849290254,
      "re_variance": 0.04011398469957957,
      "residual_variance": 0.07794482666281737,
      "icc": 0.339779676219545,
      "converged": true
    },
    "factual_qa": {
      "outcome": "fw_similarity",
      "n_obs": 1062,
      "n_convos": 54,
      "beta_0": 0.6019358021282266,
      "beta_1_within": 0.05504933080943293,
      "beta_1_p": 0.001774118318460074,
      "beta_2_turn": -0.0037248646757990236,
      "beta_2_p": 0.3967761099870497,
      "beta_3_interaction": -0.0008142028683420509,
      "beta_3_p": 0.8957038795053271,
      "re_variance": 0.02886834222009177,
      "residual_variance": 0.08235454735136985,
      "icc": 0.25955396709544776,
      "converged": true
    },
    "advice": {
      "outcome": "fw_similarity",
      "n_obs": 436,
      "n_convos": 22,
      "beta_0": 0.5388804337793827,
      "beta_1_within": 0.007241934855271285,
      "beta_1_p": 0.8067352821974599,
      "beta_2_turn": 0.007487458704474092,
      "beta_2_p": 0.30776893468319455,
      "beta_3_interaction": -0.0019310830787790615,
      "beta_3_p": 0.852369195155545,
      "re_variance": 0.03832647034383813,
      "residual_variance": 0.09551711901155284,
      "icc": 0.2863526787380976,
      "converged": true
    },
    "other": {
      "outcome": "fw_similarity",
      "n_obs": 12336,
      "n_convos": 626,
      "beta_0": 0.4992482838179739,
      "beta_1_within": 0.017576039421342712,
      "beta_1_p": 0.0015058007972286805,
      "beta_2_turn": 0.0017683211955806695,
      "beta_2_p": 0.19979638355538654,
      "beta_3_interaction": 0.007813801072256793,
      "beta_3_p": 6.066690980999273e-05,
      "re_variance": 0.046496275355091606,
      "residual_variance": 0.09459367185145527,
      "icc": 0.3295505900716226,
      "converged": true
    }
  },
  "topic_moderation_model": {
    "coding": {
      "outcome": "fw_similarity",
      "n_obs": 10078,
      "n_convos": 465,
      "beta_0": 0.5426482221299527,
      "beta_1_within": 0.10289418861203925,
      "beta_1_p": 3.68031018429884e-56,
      "beta_2_turn": -0.0012288710644027137,
      "beta_2_p": 0.404866507913457,
      "beta_3_interaction": -0.008376729336802871,
      "beta_3_p": 5.8793347757859914e-05,
      "re_variance": 0.020559694263353103,
      "residual_variance": 0.1069952479550337,
      "icc": 0.16118304713080306,
      "converged": true
    },
    "creative_writing": {
      "outcome": "fw_similarity",
      "n_obs": 3306,
      "n_convos": 152,
      "beta_0": 0.5506141756108767,
      "beta_1_within": 0.12625898230764568,
      "beta_1_p": 7.002638869800804e-29,
      "beta_2_turn": 0.0003740973790632714,
      "beta_2_p": 0.883594708632125,
      "beta_3_interaction": -0.005674817712239399,
      "beta_3_p": 0.1161365305280043,
      "re_variance": 0.01462120246708565,
      "residual_variance": 0.10594075422498657,
      "icc": 0.12127542442289421,
      "converged": true
    },
    "factual_qa": {
      "outcome": "fw_similarity",
      "n_obs": 1170,
      "n_convos": 54,
      "beta_0": 0.5663971314060712,
      "beta_1_within": 0.12880206388128537,
      "beta_1_p": 1.0356709757324448e-11,
      "beta_2_turn": -0.002354849698109215,
      "beta_2_p": 0.5828855251518797,
      "beta_3_interaction": -0.004034541892541245,
      "beta_3_p": 0.5056093831539619,
      "re_variance": 0.010645754125934964,
      "residual_variance": 0.10489812861176583,
      "icc": 0.09213602549692891,
      "converged": true
    },
    "advice": {
      "outcome": "fw_similarity",
      "n_obs": 480,
      "n_convos": 22,
      "beta_0": 0.5559904171487524,
      "beta_1_within": 0.03402218666503021,
      "beta_1_p": 0.2676146778175633,
      "beta_2_turn": -0.005719870007904515,
      "beta_2_p": 0.40773152015558745,
      "beta_3_interaction": -0.0007098503596493426,
      "beta_3_p": 0.9420628802015345,
      "re_variance": 0.017575836074881532,
      "residual_variance": 0.1130257886904312,
      "icc": 0.13457593737034124,
      "converged": true
    },
    "other": {
      "outcome": "fw_similarity",
      "n_obs": 13584,
      "n_convos": 626,
      "beta_0": 0.5052349434551849,
      "beta_1_within": 0.043713281444932965,
      "beta_1_p": 1.589163289828097e-13,
      "beta_2_turn": 0.008809451892212071,
      "beta_2_p": 4.831703266467646e-11,
      "beta_3_interaction": -0.0017784139013340586,
      "beta_3_p": 0.34757636862434216,
      "re_variance": 0.025439922710347306,
      "residual_variance": 0.11916362536956775,
      "icc": 0.17592875865181365,
      "converged": true
    }
  },
  "survivorship": {
    "r": 0.011129623315871617,
    "p": 0.6863337784752404
  }
}
