# Supplementary material for: Who Accommodates Whom? Bidirectional Linguistic Accommodation and Progressive Interpersonal Convergence in Human–AI Conversations
Source: Behav Sci (Basel). 2026 May 7;16(5):720. doi: 10.3390/bs16050720 (PMC13203489; doi:10.3390/bs16050720)
Supplement: Supplementary file 1 [file behavsci-16-00720-s001.zip › deta/trajectory_csv/switchboard_trajectory_ai_marker_rate.csv]

user_turn_idx	pair_type	mean	std	count	se	ci_lower	ci_upper
0	between	0.004442342864240277	0.04649652141889326	500	0.0020793876521984058	0.00036674306593140107	0.008517942662549152
0	within	0.004442342864240277	0.04649652141889326	500	0.0020793876521984058	0.00036674306593140107	0.008517942662549152
1	between	0.0035665398803114683	0.03984894953169104	1000	0.0012601344288524377	0.0010966763997606903	0.006036403360862246
1	within	0.0035665398803114683	0.03984894953169104	1000	0.0012601344288524377	0.0010966763997606903	0.006036403360862246
2	between	0.003546392277300394	0.03707691072857082	1000	0.0011724748650501682	0.0012483415418020642	0.005844443012798723
2	within	0.003546392277300394	0.03707691072857082	1000	0.0011724748650501682	0.0012483415418020642	0.005844443012798723
3	between	0.0038883362752443803	0.039868588583834984	1000	0.0012607554702110545	0.0014172555536307134	0.006359416996858047
3	within	0.0038883362752443803	0.039868588583834984	1000	0.0012607554702110545	0.0014172555536307134	0.006359416996858047
4	between	0.003245257540767561	0.038567561395708376	1000	0.00121961337808821	0.0008548153197146693	0.005635699761820453
4	within	0.003245257540767561	0.038567561395708376	1000	0.00121961337808821	0.0008548153197146693	0.005635699761820453
5	between	0.0032771842734545184	0.037708811249976285	1000	0.0011924573140730606	0.0009399679378713196	0.005614400609037717
5	within	0.0032771842734545184	0.037708811249976285	1000	0.0011924573140730606	0.0009399679378713196	0.005614400609037717
6	between	0.004736511056966196	0.04311481673603653	996	0.0013661452461272484	0.0020588663745567896	0.007414155739375603
6	within	0.004736511056966196	0.04311481673603653	996	0.0013661452461272484	0.0020588663745567896	0.007414155739375603
7	between	0.0032020354057290816	0.030603862258355655	996	0.0009697204836415398	0.0013013832577916636	0.0051026875536665
7	within	0.0032020354057290816	0.030603862258355655	996	0.0009697204836415398	0.0013013832577916636	0.0051026875536665
8	between	0.001845828948961434	0.017598388952880708	996	0.000557626292480129	0.0007528814157003814	0.0029387764822224865
8	within	0.001845828948961434	0.017598388952880708	996	0.000557626292480129	0.0007528814157003814	0.0029387764822224865
9	between	0.005179005400436132	0.04411129222904897	994	0.0013991252304851186	0.002436719948685299	0.007921290852186964
9	within	0.005179005400436132	0.04411129222904897	994	0.0013991252304851186	0.002436719948685299	0.007921290852186964
10	between	0.0029625493988422054	0.02477018158241013	994	0.000785662452047259	0.0014226509928295778	0.0045024478048548335
10	within	0.0029625493988422054	0.02477018158241013	994	0.000785662452047259	0.0014226509928295778	0.0045024478048548335
