# Supplementary material for: Who Accommodates Whom? Bidirectional Linguistic Accommodation and Progressive Interpersonal Convergence in Human–AI Conversations
Source: Behav Sci (Basel). 2026 May 7;16(5):720. doi: 10.3390/bs16050720 (PMC13203489; doi:10.3390/bs16050720)
Supplement: Supplementary file 1 [file behavsci-16-00720-s001.zip › deta/trajectory_csv/switchboard_trajectory_fw_similarity.csv]

user_turn_idx	pair_type	mean	std	count	se	ci_lower	ci_upper
0	between	0.2675361451301501	0.3211661461918048	500	0.014362986699130213	0.2393846911998549	0.29568759906044534
0	within	0.2596014099729931	0.29662765309777556	500	0.013265591926657043	0.23360084979674528	0.2856019701492409
1	between	0.2401980172927694	0.31138858814962395	1000	0.00984697175936928	0.22089795264440562	0.2594980819411332
1	within	0.23324653766481482	0.31616033183068215	1000	0.00999786754379588	0.2136507172789749	0.25284235805065475
2	between	0.26917927184299983	0.3254496379450785	1000	0.01029162119583609	0.2490076942991611	0.2893508493868386
2	within	0.23038305372046256	0.32168605216298707	1000	0.010172606163427739	0.21044474564014418	0.2503213618007809
3	between	0.24690021792244882	0.30858565363077917	1000	0.009758335187250703	0.22777388095543744	0.2660265548894602
3	within	0.23338635809482744	0.3219322061128759	1000	0.010180390234794695	0.21343279323462983	0.25333992295502505
4	between	0.25657977919300684	0.3160060341137785	1000	0.009992988221564084	0.23699352227874124	0.2761660361072724
4	within	0.23062710899577277	0.31336086621731324	1000	0.009909340668100218	0.21120480128629635	0.2500494167052492
5	between	0.24329772874263805	0.30867191605856636	1000	0.009761063044733736	0.22416604517495992	0.2624294123103162
5	within	0.21957818056222297	0.30514706136172937	1000	0.009649597352102265	0.20066496975210255	0.2384913913723434
6	between	0.253328641174987	0.31439057292358397	996	0.009961846509897974	0.23380342201558696	0.272853860334387
6	within	0.2109231440600022	0.3111649513073153	996	0.009859638777835703	0.19159825205544423	0.23024803606456018
7	between	0.25747445935870705	0.32070457069174774	996	0.010161913185070114	0.23755710951596964	0.27739180920144446
7	within	0.21347138859416184	0.3081981661449091	996	0.009765632592660051	0.19433074871254813	0.23261202847577556
8	between	0.24109162193413045	0.3091743836461395	996	0.009796565227875857	0.22189035408749377	0.26029288978076714
8	within	0.19528777084207619	0.29353012822617114	996	0.009300858025824211	0.17705808911146073	0.21351745257269164
9	between	0.24257931346462738	0.3093179925380077	994	0.009810970972143401	0.22334981035922633	0.26180881657002847
9	within	0.2164161222371521	0.30961423264299226	994	0.00982036713771056	0.1971682026472394	0.2356640418270648
10	between	0.2591362059669495	0.31807669318979837	994	0.010088780087427416	0.23936219699559175	0.2789102149383072
10	within	0.2150877887075283	0.3035763176277557	994	0.009628856102543487	0.19621523074654307	0.2339603466685135
