# Supplementary material for: Who Accommodates Whom? Bidirectional Linguistic Accommodation and Progressive Interpersonal Convergence in Human–AI Conversations
Source: Behav Sci (Basel). 2026 May 7;16(5):720. doi: 10.3390/bs16050720 (PMC13203489; doi:10.3390/bs16050720)
Supplement: Supplementary file 1 [file behavsci-16-00720-s001.zip › deta/trajectory_csv/switchboard_trajectory_structural_similarity.csv]

user_turn_idx	pair_type	mean	std	count	se	ci_lower	ci_upper
0	between	0.3258284992784993	0.30195723736946195	500	0.013503938181123134	0.29936078044349795	0.3522962181135006
0	within	0.3536579476079476	0.29164029040310574	500	0.013042550286382478	0.32809454904663793	0.3792213461692573
1	between	0.30736468808968803	0.3054904768704915	1000	0.009660457104017403	0.28843019216581395	0.3262991840135621
1	within	0.29336474636474635	0.30424150382736204	1000	0.009620961108492995	0.2745076625921001	0.31222183013739263
2	between	0.32056106116106114	0.3103898580258535	1000	0.009815389139779916	0.30132289844709254	0.33979922387502975
2	within	0.2804105838605839	0.30032735193489546	1000	0.009497184757612466	0.2617961017356634	0.2990250659855043
3	between	0.30237166444666447	0.29987886908454964	1000	0.009483002484626295	0.28378497957679694	0.320958349316532
3	within	0.28787214452214455	0.30671402554744004	1000	0.009699149110489831	0.2688618122655845	0.3068824767787046
4	between	0.3147878787878788	0.3157300798944976	1000	0.009984261782935473	0.29521872569332525	0.3343570318824323
4	within	0.286813209013209	0.30716707258253456	1000	0.009713475715670682	0.26777479661049447	0.30585162141592354
5	between	0.3016941919191919	0.3107381543300359	1000	0.009826403235998267	0.2824344415766353	0.3209539422617485
5	within	0.2651587301587302	0.30369470263381504	1000	0.009603669736503924	0.24633553747518253	0.2839819228422779
6	between	0.30922766713429367	0.30778424713164537	996	0.009752517066837134	0.2901127336832929	0.32834260058529446
6	within	0.24970028019726814	0.291377902843876	996	0.009232662154956474	0.23160426237355344	0.2677962980209828
7	between	0.3138630724474098	0.31077811774059827	996	0.00984738148722843	0.2945622047324421	0.3331639401623775
7	within	0.2644550061718736	0.3020216891881301	996	0.009569923431144229	0.24569795624683094	0.2832120560969163
8	between	0.30013424215231443	0.3016668160042543	996	0.009558678844020082	0.2813992316180351	0.3188692526865938
8	within	0.26940677573207694	0.3008296196282531	996	0.009532151261723925	0.25072375925909807	0.2880897922050558
9	between	0.2956418023067922	0.30077635572905714	994	0.009540046703886008	0.27694331076717565	0.31434029384640877
9	within	0.2637916912061781	0.30245887371166263	994	0.009593412933739009	0.24498860185604968	0.2825947805563066
10	between	0.3198075370862091	0.31165695261683607	994	0.009885158280971121	0.30043262685550576	0.3391824473169125
10	within	0.28805694082354044	0.3114966518553181	994	0.009880073849557478	0.26869199607840777	0.3074218855686731
