# Supplementary material for: Who Accommodates Whom? Bidirectional Linguistic Accommodation and Progressive Interpersonal Convergence in Human–AI Conversations
Source: Behav Sci (Basel). 2026 May 7;16(5):720. doi: 10.3390/bs16050720 (PMC13203489; doi:10.3390/bs16050720)
Supplement: Supplementary file 1 [file behavsci-16-00720-s001.zip › deta/trajectory_csv/switchboard_trajectory_syntactic_similarity.csv]

user_turn_idx	pair_type	mean	std	count	se	ci_lower	ci_upper
0	between	0.10907148333819733	0.10957503649752497	500	0.004900344604909726	0.09946680791257427	0.11867615876382039
0	within	0.13979648371183984	0.13556634474342702	500	0.006062711246149482	0.12791356966938686	0.15167939775429282
1	between	0.10970172425454087	0.12124318531901272	1000	0.0038340461638196877	0.10218699377345429	0.11721645473562746
1	within	0.1110157016894799	0.1220891381881604	1000	0.003860797542416298	0.10344853850634396	0.11858286487261584
2	between	0.11548411632755887	0.13710717094213953	1000	0.004335709437192151	0.10698612583066225	0.12398210682445548
2	within	0.10371416464874422	0.11622101813422678	1000	0.0036752312928788945	0.09651071131470158	0.11091761798278686
3	between	0.11200308264077447	0.13647886257991435	1000	0.004315840582216533	0.10354403509963006	0.12046213018191887
3	within	0.10036086442918833	0.11728489485382532	1000	0.0037088740287144913	0.09309147133290793	0.10763025752546873
4	between	0.10929389562022375	0.1199091943972492	1000	0.0037918616669120856	0.10186184675307607	0.11672594448737143
4	within	0.09664116295272998	0.10704141109839861	1000	0.0033849466302936556	0.09000666755735441	0.10327565834810555
5	between	0.10677134301948911	0.11790024921213692	1000	0.0037283332421182516	0.09946380986493733	0.11407887617404089
5	within	0.09301916595135981	0.11057660086954689	1000	0.003496739146671235	0.08616555722388419	0.09987277467883543
6	between	0.11936663803137823	0.15542886266444386	996	0.004924951975094835	0.10971373216019235	0.1290195439025641
6	within	0.08497723389134351	0.10117556749322903	996	0.003205870534051765	0.07869372764460206	0.09126074013808497
7	between	0.10737064355496631	0.12345820146364056	996	0.003911922809682281	0.09970327484798903	0.11503801226194359
7	within	0.09375167025129398	0.10701570078100836	996	0.0033909222385898156	0.08710546266365794	0.10039787783893002
8	between	0.10487618792594423	0.12307865188815109	996	0.0038998963211690834	0.09723239113645284	0.11251998471543563
8	within	0.09264972398170157	0.1082812292410385	996	0.0034310220423323153	0.08592492077873023	0.0993745271846729
9	between	0.10590136691220961	0.11892187664163	994	0.0037719728817278103	0.0985083000640231	0.11329443376039612
9	within	0.09336530620241423	0.10639420055314207	994	0.0033746191246958215	0.08675105271801042	0.09997955968681804
10	between	0.11309002217466617	0.12711865107282005	994	0.0040319587795728295	0.10518738296670342	0.12099266138262892
10	within	0.09896622312559425	0.11409886810851266	994	0.0036189963402451816	0.0918729902987137	0.1060594559524748
