# Supplementary material for: Who Accommodates Whom? Bidirectional Linguistic Accommodation and Progressive Interpersonal Convergence in Human–AI Conversations
Source: Behav Sci (Basel). 2026 May 7;16(5):720. doi: 10.3390/bs16050720 (PMC13203489; doi:10.3390/bs16050720)
Supplement: Supplementary file 1 [file behavsci-16-00720-s001.zip › deta/trajectory_csv/wildchat_gpt_3.5_trajectory_ai_marker_rate.csv]

user_turn_idx	pair_type	mean	std	count	se	ci_lower	ci_upper
0	between	0.0	0.0	5	0.0	0.0	0.0
0	within	0.0	0.0	5	0.0	0.0	0.0
1	between	0.0004491003748855886	0.00501533409633553	499	0.00022451718894551356	9.046684552381978e-06	0.0008891540652187952
1	within	0.0004491003748855886	0.00501533409633553	499	0.00022451718894551356	9.046684552381978e-06	0.0008891540652187952
2	between	0.00036043940594467224	0.003222590580277641	498	0.00014440773689136156	7.740024163760357e-05	0.0006434785702517409
2	within	0.00036043940594467224	0.003222590580277641	498	0.00014440773689136156	7.740024163760357e-05	0.0006434785702517409
3	between	0.000507471151088027	0.005319657465126155	498	0.00023837955099773213	4.024723113247203e-05	0.0009746950710435819
3	within	0.000507471151088027	0.005319657465126155	498	0.00023837955099773213	4.024723113247203e-05	0.0009746950710435819
4	between	0.0010024044580394075	0.008052152555695267	498	0.000360825583860475	0.00029518631367287653	0.0017096226024059386
4	within	0.0010024044580394075	0.008052152555695267	498	0.000360825583860475	0.00029518631367287653	0.0017096226024059386
5	between	0.0008563260827637762	0.011511343732377438	498	0.0005158356469930375	-0.00015471178534257708	0.0018673639508701295
5	within	0.0008563260827637762	0.011511343732377438	498	0.0005158356469930375	-0.00015471178534257708	0.0018673639508701295
6	between	0.0008150511765496019	0.007103464052504436	498	0.0003183138355176749	0.00019115605893495918	0.0014389462941642446
6	within	0.0008150511765496019	0.007103464052504436	498	0.0003183138355176749	0.00019115605893495918	0.0014389462941642446
7	between	0.0006732162466237059	0.0080701532952275	498	0.00036163221628661353	-3.558289729805664e-05	0.0013820153905454683
7	within	0.0006732162466237059	0.0080701532952275	498	0.00036163221628661353	-3.558289729805664e-05	0.0013820153905454683
8	between	0.0006836185603990767	0.005632043717971904	498	0.00025237791370800257	0.00018895784953139175	0.0011782792712667616
8	within	0.0006836185603990767	0.005632043717971904	498	0.00025237791370800257	0.00018895784953139175	0.0011782792712667616
9	between	0.00028055756375565654	0.0032845546006083698	494	0.0001477790979477073	-9.08946822184974e-06	0.0005702045957331628
9	within	0.00028055756375565654	0.0032845546006083698	494	0.0001477790979477073	-9.08946822184974e-06	0.0005702045957331628
10	between	0.0012560984380991	0.016979862245666694	396	0.0008532701827393617	-0.0004163111200700489	0.002928507996268249
10	within	0.0012560984380991	0.016979862245666694	396	0.0008532701827393617	-0.0004163111200700489	0.002928507996268249
