# Supplementary material for: Who Accommodates Whom? Bidirectional Linguistic Accommodation and Progressive Interpersonal Convergence in Human–AI Conversations
Source: Behav Sci (Basel). 2026 May 7;16(5):720. doi: 10.3390/bs16050720 (PMC13203489; doi:10.3390/bs16050720)
Supplement: Supplementary file 1 [file behavsci-16-00720-s001.zip › deta/trajectory_csv/wildchat_gpt_3.5_trajectory_fw_similarity.csv]

user_turn_idx	pair_type	mean	std	count	se	ci_lower	ci_upper
0	between	0.4508238843646682	0.41813372692225587	5	0.1869950874166996	0.08431351302793699	0.8173342557013994
0	within	0.31417352592735776	0.32449495246157	5	0.14511855441192664	0.029741159279981555	0.598605892574734
1	between	0.5490154188518285	0.3451967799576174	499	0.015453130176463178	0.5187272837059607	0.5793035539976963
1	within	0.5425317085551975	0.36433475266118415	499	0.016309863496913404	0.5105643761012473	0.5744990410091477
2	between	0.5030154291543314	0.35778451205062867	498	0.016032707349240755	0.4715913227498195	0.5344395355588433
2	within	0.5434391616170091	0.3651556820046654	498	0.01636301737305158	0.511367647565828	0.5755106756681903
3	between	0.5006524367895929	0.3606397277200253	498	0.016160652622735222	0.4689775576490319	0.5323273159301539
3	within	0.5321516774631307	0.3636005350799471	498	0.016293329573023076	0.5002167515000056	0.5640866034262559
4	between	0.5218229216024951	0.3496977947151181	498	0.015670332880560772	0.49110906915659597	0.5525367740483942
4	within	0.5571955716239654	0.361569810598343	498	0.01620233063309163	0.5254390035831058	0.588952139664825
5	between	0.49827995322345314	0.35988253912997353	498	0.01612672219069135	0.4666715777296981	0.5298883287172081
5	within	0.5314395940476169	0.36716075905563517	498	0.016452867024135214	0.49919197468031185	0.5636872134149219
6	between	0.5151198203762872	0.3448553274937925	498	0.01545333673569462	0.48483128037432577	0.5454083603782487
6	within	0.5583844080274019	0.35294965565470937	498	0.015816052253616018	0.5273849456103145	0.5893838704444893
7	between	0.5094409288444449	0.35978262497994784	498	0.016122244930571204	0.4778413287805254	0.5410405289083645
7	within	0.541863657560932	0.36346315531491785	498	0.016287173438550406	0.5099407976213732	0.5737865175004908
8	between	0.5000392226264385	0.36264005880816963	498	0.016250289602139374	0.46818865500624535	0.5318897902466317
8	within	0.5528764923933659	0.36660335021762785	498	0.01642788893684342	0.5206778300771528	0.5850751547095789
9	between	0.5034130615858009	0.35819037342577337	494	0.016115746795199837	0.47182619786720925	0.5349999253043926
9	within	0.5412298824846691	0.3665134019512925	494	0.016490217552198806	0.5089090560823595	0.5735507088869787
10	between	0.4924094090480491	0.35084378822873524	396	0.017630563720933686	0.4578535041550191	0.5269653139410791
10	within	0.5382016902845947	0.36970368928783115	396	0.01857830940875562	0.5017882038434337	0.5746151767257558
