# Supplementary material for: Who Accommodates Whom? Bidirectional Linguistic Accommodation and Progressive Interpersonal Convergence in Human–AI Conversations
Source: Behav Sci (Basel). 2026 May 7;16(5):720. doi: 10.3390/bs16050720 (PMC13203489; doi:10.3390/bs16050720)
Supplement: Supplementary file 1 [file behavsci-16-00720-s001.zip › deta/trajectory_csv/wildchat_gpt_3.5_trajectory_syntactic_similarity.csv]

user_turn_idx	pair_type	mean	std	count	se	ci_lower	ci_upper
0	between	0.09334987876194552	0.11738583257529436	5	0.05249654024675348	-0.009543340121691307	0.19624309764558234
0	within	0.10141269322374258	0.15455364448014042	5	0.06911849104558582	-0.03405954922560561	0.23688493567309077
1	between	0.13442731090995128	0.0882288649301268	499	0.003949666434473211	0.12668596469838378	0.14216865712151877
1	within	0.14806203061283507	0.11023086392207485	499	0.004934611179921674	0.1383901927001886	0.15773386852548155
2	between	0.11920781120882051	0.086011643009537	498	0.0038542738842874762	0.11165343439561706	0.12676218802202396
2	within	0.13726160274484853	0.11328509723139432	498	0.005076426591333882	0.1273118066258341	0.14721139886386295
3	between	0.11691385505271516	0.0894193702902854	498	0.004006977795099949	0.10906017857431927	0.12476753153111106
3	within	0.13652176548377032	0.10804731680436656	498	0.004841716038144162	0.12703200204900778	0.14601152891853286
4	between	0.12527699194743702	0.08813859498661183	498	0.00394958488139823	0.11753580557989649	0.13301817831497756
4	within	0.14050936107324727	0.10537804811079535	498	0.004722103247877652	0.13125403870740707	0.14976468343908747
5	between	0.12434105633174299	0.08994237885631125	498	0.004030414369344537	0.11644144416782769	0.13224066849565827
5	within	0.1378316899322302	0.11317483622082437	498	0.0050714856773061414	0.12789157800471015	0.14777180185975022
6	between	0.11667727794845575	0.08756679205194692	498	0.003923961779212012	0.10898631286120021	0.1243682430357113
6	within	0.13936260822428467	0.11965178660294637	498	0.005361724763947825	0.12885362768694694	0.1498715887616224
7	between	0.11760573037978685	0.08850058804718003	498	0.0039658061783159814	0.10983275027028752	0.12537871048928617
7	within	0.13571178883924107	0.11724754361828037	498	0.005253988059671032	0.12541397224228584	0.1460096054361963
8	between	0.11745810430909676	0.0844617071642777	498	0.0037848195983131746	0.11003985789640293	0.12487635072179058
8	within	0.13493602603100255	0.10731525567481383	498	0.004808911594529194	0.12551055930572533	0.14436149275627977
9	between	0.11815984624248951	0.08530320344089223	494	0.003837972568399353	0.11063742000842679	0.12568227247655225
9	within	0.13323256866602617	0.10879558872103738	494	0.004894944952020809	0.1236384765600654	0.14282666077198697
10	between	0.11974498415417426	0.0941579905011027	396	0.004731617053121295	0.11047101473005652	0.129018953578292
10	within	0.13753169641939805	0.12691090107085343	396	0.006377512737241426	0.12503177145440486	0.15003162138439124
