# Supplementary material for: Who Accommodates Whom? Bidirectional Linguistic Accommodation and Progressive Interpersonal Convergence in Human–AI Conversations
Source: Behav Sci (Basel). 2026 May 7;16(5):720. doi: 10.3390/bs16050720 (PMC13203489; doi:10.3390/bs16050720)
Supplement: Supplementary file 1 [file behavsci-16-00720-s001.zip › deta/trajectory_csv/wildchat_gpt_4o_trajectory_ai_marker_rate.csv]

user_turn_idx	pair_type	mean	std	count	se	ci_lower	ci_upper
0	between	0.0013061458520461885	0.0020999721552854896	3	0.001212419489144796	-0.0010701963466776116	0.0036824880507699883
0	within	0.0013061458520461885	0.0020999721552854896	3	0.001212419489144796	-0.0010701963466776116	0.0036824880507699883
1	between	0.0005458855877476628	0.003725454307593942	499	0.00016677423928688736	0.00021900807874536356	0.000872763096749962
1	within	0.0005458855877476628	0.003725454307593942	499	0.00016677423928688736	0.00021900807874536356	0.000872763096749962
2	between	0.0008177012958665321	0.005121146741993429	500	0.0002290246447569777	0.0003688129921428559	0.0012665895995902085
2	within	0.0008177012958665321	0.005121146741993429	500	0.0002290246447569777	0.0003688129921428559	0.0012665895995902085
3	between	0.0005859536216251662	0.004047975065652119	500	0.00018103094836044624	0.00023113296283869158	0.0009407742804116409
3	within	0.0005859536216251662	0.004047975065652119	500	0.00018103094836044624	0.00023113296283869158	0.0009407742804116409
4	between	0.0012680616638564399	0.010661808398531569	500	0.0004768105668438951	0.00033351295284240546	0.0022026103748704743
4	within	0.0012680616638564399	0.010661808398531569	500	0.0004768105668438951	0.00033351295284240546	0.0022026103748704743
5	between	0.0010172936940403296	0.008777730050547852	500	0.00039255202162335323	0.0002478917316585573	0.001786695656422102
5	within	0.0010172936940403296	0.008777730050547852	500	0.00039255202162335323	0.0002478917316585573	0.001786695656422102
6	between	0.0009237097821714146	0.0061684417455297675	500	0.0002758611011650404	0.0003830220238879355	0.0014643975404548938
6	within	0.0009237097821714146	0.0061684417455297675	500	0.0002758611011650404	0.0003830220238879355	0.0014643975404548938
7	between	0.0007925034991099519	0.006746480685064466	500	0.0003017117884138699	0.00020114839381876683	0.001383858604401137
7	within	0.0007925034991099519	0.006746480685064466	500	0.0003017117884138699	0.00020114839381876683	0.001383858604401137
8	between	0.0010560551014631302	0.008579665499054938	500	0.00038369430560192995	0.00030401426248334747	0.0018080959404429128
8	within	0.0010560551014631302	0.008579665499054938	500	0.00038369430560192995	0.00030401426248334747	0.0018080959404429128
9	between	0.0008021307100255471	0.006946328545535232	498	0.0003112724250805028	0.00019203675686776164	0.0014122246631833326
9	within	0.0008021307100255471	0.006946328545535232	498	0.0003112724250805028	0.00019203675686776164	0.0014122246631833326
10	between	0.0005555503027529815	0.0038381297054532857	429	0.00018530664836912092	0.0001923492719495045	0.0009187513335564585
10	within	0.0005555503027529815	0.0038381297054532857	429	0.00018530664836912092	0.0001923492719495045	0.0009187513335564585
