# Supplementary material for: Who Accommodates Whom? Bidirectional Linguistic Accommodation and Progressive Interpersonal Convergence in Human–AI Conversations
Source: Behav Sci (Basel). 2026 May 7;16(5):720. doi: 10.3390/bs16050720 (PMC13203489; doi:10.3390/bs16050720)
Supplement: Supplementary file 1 [file behavsci-16-00720-s001.zip › deta/trajectory_csv/wildchat_gpt_4o_trajectory_fw_similarity.csv]

user_turn_idx	pair_type	mean	std	count	se	ci_lower	ci_upper
0	between	0.46352017665646006	0.4219833982416445	3	0.24363222856836653	-0.013998991337538347	0.9410393446504585
0	within	0.24298816246482172	0.3463717622065921	3	0.199977830149661	-0.14896838462851383	0.6349447095581573
1	between	0.5589923379608518	0.3405932349413394	499	0.01524704719846296	0.5291081254518644	0.5888765504698392
1	within	0.5447586144823026	0.36986527710260636	499	0.016557443773148606	0.5123060246869313	0.5772112042776738
2	between	0.513117994131471	0.37219304829920297	500	0.016644979134997604	0.48049383502687565	0.5457421532360662
2	within	0.564988360076396	0.3692500183257846	500	0.016513362833389948	0.5326221689229517	0.5973545512298403
3	between	0.5232635849722975	0.36308959211462727	500	0.016237860197819563	0.4914373789845712	0.5550897909600239
3	within	0.5562399310591646	0.3736354347029029	500	0.016709484615967496	0.5234893412118683	0.5889905209064609
4	between	0.5261809516303273	0.36421369063762465	500	0.01628813141203615	0.49425621406273645	0.5581056891979181
4	within	0.5678241637214213	0.37355179382804615	500	0.01670574408232995	0.5350809053200546	0.600567422122788
5	between	0.5071565038094719	0.3696220775845986	500	0.016530001829277274	0.4747577002240884	0.5395553073948554
5	within	0.5641655512709067	0.37953929258553115	500	0.01697351316706859	0.5308974654634523	0.5974336370783612
6	between	0.5213624133989675	0.3711740352161029	500	0.016599407484522138	0.4888275747293041	0.5538972520686309
6	within	0.539097390196486	0.3781876401555836	500	0.01691306543276228	0.5059477819482718	0.5722469984447001
7	between	0.5192133839308843	0.36264999796097497	500	0.016218200949618	0.4874257100696331	0.5510010577921356
7	within	0.557837414723108	0.3757724241011958	500	0.016805053687203083	0.5248995094961899	0.5907753199500261
8	between	0.5232627331291253	0.363517127600022	500	0.016256980165982284	0.4913990520038	0.5551264142544505
8	within	0.5875706356144937	0.37254759155433215	500	0.016660834791386265	0.5549153994233766	0.6202258718056108
9	between	0.5532832781942113	0.35587784069156203	498	0.01594726736265249	0.5220266341634124	0.5845399222250102
9	within	0.6119178965844888	0.35774190794346855	498	0.01603079821354883	0.5804975320859331	0.6433382610830445
10	between	0.5280365862930294	0.3747822362202016	429	0.01809465687508538	0.49257105881786206	0.5635021137681968
10	within	0.5599368681794651	0.3774975997944737	429	0.018225755863829046	0.5242143866863601	0.5956593496725701
