# Supplementary material for: Who Accommodates Whom? Bidirectional Linguistic Accommodation and Progressive Interpersonal Convergence in Human–AI Conversations
Source: Behav Sci (Basel). 2026 May 7;16(5):720. doi: 10.3390/bs16050720 (PMC13203489; doi:10.3390/bs16050720)
Supplement: Supplementary file 1 [file behavsci-16-00720-s001.zip › deta/trajectory_csv/wildchat_gpt_4o_trajectory_structural_similarity.csv]

user_turn_idx	pair_type	mean	std	count	se	ci_lower	ci_upper
0	between	0.6225071225071225	0.18142690838644432	3	0.1047468743951552	0.41720324869261827	0.8278109963216267
0	within	0.19572649572649573	0.061769509282580015	3	0.03566264281200866	0.12582771581495875	0.26562527563803273
1	between	0.5054996386102074	0.2299395138954144	499	0.010293506333908351	0.48532436619574704	0.5256749110246678
1	within	0.5043340984302475	0.2361310773255009	499	0.010570678779412342	0.48361556802259925	0.5250526288378956
2	between	0.46671542255382487	0.23305960385310656	500	0.010422742340494362	0.4462868475664559	0.4871439975411938
2	within	0.4988429585931741	0.2446251440688869	500	0.010939969022874212	0.47740061930834066	0.5202852978780076
3	between	0.4716074895297235	0.23341042930305467	500	0.010438431731580782	0.45114816333582514	0.4920668157236218
3	within	0.49544374342491326	0.24882375502940643	500	0.011127736613250158	0.47363337966294294	0.5172541071868836
4	between	0.473373794028191	0.230970846451412	500	0.010329330269720466	0.4531283066995389	0.49361928135684313
4	within	0.49678186927194495	0.24220767271201663	500	0.0108318564171218	0.4755514306943862	0.5180123078495037
5	between	0.47686204553172196	0.23602064061418349	500	0.010555163930127238	0.4561739242286726	0.4975501668347713
5	within	0.5017571951564025	0.246734850444829	500	0.011034317960257637	0.48012993195429754	0.5233844583585074
6	between	0.4629440955916039	0.2443734781130171	500	0.010928714179175266	0.4415238158004203	0.4843643753827874
6	within	0.4802423892428745	0.25212276949436974	500	0.01127527302529842	0.4581428541132896	0.5023419243724594
7	between	0.47630292233922733	0.24331961044905748	500	0.010881583784457213	0.45497501812169117	0.4976308265567635
7	within	0.49684374432047307	0.2544186365087851	500	0.011377947319529064	0.4745429675741961	0.51914452106675
8	between	0.47717453576542757	0.22281770733101117	500	0.009964710803655883	0.45764370259026205	0.4967053689405931
8	within	0.5176093800843566	0.24639827271353149	500	0.01101926574651976	0.4960116192211779	0.5392071409475354
9	between	0.4842741373832501	0.2394621755749034	498	0.010730556669992635	0.46324224631006455	0.5053060284564357
9	within	0.5058324262238068	0.25491511620547824	498	0.011423019497394566	0.4834433080089134	0.5282215444387001
10	between	0.4810076392850063	0.23340338919226147	429	0.01126882181906447	0.45892074851963993	0.5030945300503726
10	within	0.5024458868136036	0.2494816307211222	429	0.012045086635010945	0.47883751700898214	0.526054256618225
