# Supplementary material for: Who Accommodates Whom? Bidirectional Linguistic Accommodation and Progressive Interpersonal Convergence in Human–AI Conversations
Source: Behav Sci (Basel). 2026 May 7;16(5):720. doi: 10.3390/bs16050720 (PMC13203489; doi:10.3390/bs16050720)
Supplement: Supplementary file 1 [file behavsci-16-00720-s001.zip › deta/trajectory_csv/wildchat_gpt_4o_trajectory_syntactic_similarity.csv]

user_turn_idx	pair_type	mean	std	count	se	ci_lower	ci_upper
0	between	0.2001088630339183	0.12396309490438688	3	0.0715701262126269	0.059831415657169595	0.340386310410667
0	within	0.032651674817988724	0.02911510551808675	3	0.016809614008351743	-0.00029516863838069396	0.06559851827435814
1	between	0.1330411873975251	0.10156385853068424	499	0.004546622732956117	0.12412980684093111	0.1419525679541191
1	within	0.14642049314271957	0.11527154647280922	499	0.005160263121531004	0.13630637742451882	0.15653460886092033
2	between	0.12575702173719064	0.10101742541170965	500	0.0045176366026519485	0.11690245399599282	0.13461158947838847
2	within	0.1479477204078923	0.12587432647889746	500	0.005629271012576329	0.1369143492232427	0.15898109159254192
3	between	0.12377542003385658	0.09913909709577291	500	0.004433635206682004	0.11508549502875985	0.1324653450389533
3	within	0.14830752468054836	0.13005903320519055	500	0.005816416786694168	0.13690734777862779	0.15970770158246894
4	between	0.1251640371089236	0.10068784981339259	500	0.004502897533820707	0.11633835794263502	0.1339897162752122
4	within	0.14742552435795298	0.12187142944666396	500	0.005450256015156203	0.13674302256824683	0.15810802614765912
5	between	0.1255768543173658	0.10012933678340748	500	0.004477920071793385	0.11680013097665075	0.1343535776580808
5	within	0.1494982705031162	0.12886296651886667	500	0.005762927058369306	0.13820293346871237	0.16079360753752003
6	between	0.12176881099492158	0.10086425010119782	500	0.004510786394516367	0.1129276696616695	0.13060995232817366
6	within	0.13742655290237624	0.12274555797124748	500	0.00548934823119701	0.1266674303692301	0.14818567543552238
7	between	0.12435424962813674	0.10094977316657913	500	0.004514611102273102	0.11550561186768146	0.133202887388592
7	within	0.14516415353439022	0.12225461818475475	500	0.005467392736487871	0.13444806377087398	0.15588024329790645
8	between	0.12685668717932652	0.09946493925429643	500	0.004448207311009881	0.11813820084974716	0.13557517350890588
8	within	0.15634557290409973	0.13535701285910692	500	0.006053349639685525	0.1444810076103161	0.16821013819788336
9	between	0.1305124880130922	0.10004187074591987	498	0.004482983422471165	0.12172584050504873	0.13929913552113568
9	within	0.15306996301999262	0.13401673522708127	498	0.00600543350376338	0.1412993133526164	0.16484061268736885
10	between	0.12461973432741463	0.10122216891700704	429	0.004887052367201945	0.11504111168769882	0.13419835696713045
10	within	0.14631363945784648	0.1301142967310114	429	0.0062819774427819814	0.13400096366999378	0.15862631524569917
