# Supplementary material for: Who Accommodates Whom? Bidirectional Linguistic Accommodation and Progressive Interpersonal Convergence in Human–AI Conversations
Source: Behav Sci (Basel). 2026 May 7;16(5):720. doi: 10.3390/bs16050720 (PMC13203489; doi:10.3390/bs16050720)
Supplement: Supplementary file 1 [file behavsci-16-00720-s001.zip › deta/trajectory_csv/wildchat_gpt_4_trajectory_ai_marker_rate.csv]

user_turn_idx	pair_type	mean	std	count	se	ci_lower	ci_upper
0	between	0.0		1
0	within	0.0		1
1	between	0.0016570015866910314	0.01305774906268463	498	0.0005851317268094071	0.0005101434021445937	0.0028038597712374694
1	within	0.0016570015866910314	0.01305774906268463	498	0.0005851317268094071	0.0005101434021445937	0.0028038597712374694
2	between	0.0007874851382372576	0.004551942015501161	498	0.00020397739909690707	0.0003876894360073197	0.0011872808404671954
2	within	0.0007874851382372576	0.004551942015501161	498	0.00020397739909690707	0.0003876894360073197	0.0011872808404671954
3	between	0.0006899000293960802	0.003869082913903847	498	0.00017337775107433985	0.0003500796372903741	0.0010297204215017862
3	within	0.0006899000293960802	0.003869082913903847	498	0.00017337775107433985	0.0003500796372903741	0.0010297204215017862
4	between	0.0009113113428234798	0.007345490650314583	493	0.0003308242607008648	0.00026289579184978493	0.0015597268937971747
4	within	0.0009113113428234798	0.007345490650314583	493	0.0003308242607008648	0.00026289579184978493	0.0015597268937971747
5	between	0.001100814965363311	0.006423710508925298	365	0.0003362323752165658	0.0004417995099388422	0.00175983042078778
5	within	0.001100814965363311	0.006423710508925298	365	0.0003362323752165658	0.0004417995099388422	0.00175983042078778
6	between	0.00037776456932194397	0.0019601043013800575	243	0.00012574074956016884	0.00013131270018401306	0.0006242164384598749
6	within	0.00037776456932194397	0.0019601043013800575	243	0.00012574074956016884	0.00013131270018401306	0.0006242164384598749
7	between	0.0009896445314838283	0.007608528877583236	160	0.0006015070224081865	-0.0001893092324362171	0.002168598295403874
7	within	0.0009896445314838283	0.007608528877583236	160	0.0006015070224081865	-0.0001893092324362171	0.002168598295403874
8	between	7.74841230583322e-05	0.0005439820637646272	94	5.6107465815054216e-05	-3.248650993917406e-05	0.00018745475605583847
8	within	7.74841230583322e-05	0.0005439820637646272	94	5.6107465815054216e-05	-3.248650993917406e-05	0.00018745475605583847
9	between	0.0017259104177453606	0.01357726276694	67	0.001658726648116611	-0.001525193812563197	0.004977014648053918
9	within	0.0017259104177453606	0.01357726276694	67	0.001658726648116611	-0.001525193812563197	0.004977014648053918
10	between	0.0001001001001001001	0.000671491885135072	45	0.00010010010010010009	-9.609609609609608e-05	0.0002962962962962963
10	within	0.0001001001001001001	0.000671491885135072	45	0.00010010010010010009	-9.609609609609608e-05	0.0002962962962962963
