# Supplementary material for: Who Accommodates Whom? Bidirectional Linguistic Accommodation and Progressive Interpersonal Convergence in Human–AI Conversations
Source: Behav Sci (Basel). 2026 May 7;16(5):720. doi: 10.3390/bs16050720 (PMC13203489; doi:10.3390/bs16050720)
Supplement: Supplementary file 1 [file behavsci-16-00720-s001.zip › deta/trajectory_csv/wildchat_gpt_4_trajectory_fw_similarity.csv]

user_turn_idx	pair_type	mean	std	count	se	ci_lower	ci_upper
0	between	0.9810229431759453		1
0	within	0.882202930013539		1
1	between	0.665794357165863	0.3144546945432859	498	0.014091051799061624	0.6381758956397022	0.6934128186920238
1	within	0.664475143901344	0.31661375124673585	498	0.014187801443361295	0.6366670530723558	0.6922832347303322
2	between	0.6601685876668238	0.30674966698254186	498	0.013745781258167548	0.6332268564008154	0.6871103189328323
2	within	0.6902974113518461	0.2974202160858898	498	0.013327718567030241	0.6641750829604668	0.7164197397432254
3	between	0.6579466540028845	0.3128411217865956	498	0.014018745874899478	0.6304699120880816	0.6854233959176875
3	within	0.6832795100382257	0.3175607195489705	498	0.014230236107656063	0.6553882472672199	0.7111707728092316
4	between	0.6503174592699487	0.3249158813501103	493	0.014633475332654149	0.6216358476179465	0.6789990709219508
4	within	0.6960817074177611	0.3066134101025442	493	0.013809173484388156	0.6690157273883603	0.7231476874471618
5	between	0.6555829334804717	0.30454266298767957	365	0.015940491525708075	0.6243395700900839	0.6868262968708595
5	within	0.6958622921190476	0.29693215843855414	365	0.015542139511308685	0.6653996986768825	0.7263248855612127
6	between	0.7037248692833906	0.28279779595689136	243	0.018141487069104897	0.668167554627945	0.7392821839388363
6	within	0.7241679565199868	0.28819252636917325	243	0.018487559186408944	0.6879323405146253	0.7604035725253483
7	between	0.6816565401882483	0.2830936903468753	160	0.022380521317963715	0.6377907184050394	0.7255223619714571
7	within	0.7093103731178563	0.2797195290850477	160	0.022113770448461637	0.6659673830388715	0.7526533631968411
8	between	0.651812456186632	0.29676457393133576	94	0.030608928668971816	0.5918189559954472	0.7118059563778167
8	within	0.7082793854157927	0.2864098553747419	94	0.029540920997141704	0.650379180261395	0.7661795905701905
9	between	0.6752841624121673	0.2796274666555035	67	0.03416193222806412	0.6083267752451615	0.742241549579173
9	within	0.6941070383292066	0.2892004225085714	67	0.03533145492548088	0.6248573866752641	0.7633566899831491
10	between	0.6528763987400426	0.315455343134082	45	0.04702530607422193	0.5607067988345675	0.7450459986455176
10	within	0.673527886442246	0.30982257772159477	45	0.04618562298331318	0.5830040653949522	0.7640517074895399
