# Supplementary material for: Who Accommodates Whom? Bidirectional Linguistic Accommodation and Progressive Interpersonal Convergence in Human–AI Conversations
Source: Behav Sci (Basel). 2026 May 7;16(5):720. doi: 10.3390/bs16050720 (PMC13203489; doi:10.3390/bs16050720)
Supplement: Supplementary file 1 [file behavsci-16-00720-s001.zip › deta/trajectory_csv/wildchat_gpt_4_trajectory_syntactic_similarity.csv]

user_turn_idx	pair_type	mean	std	count	se	ci_lower	ci_upper
0	between	0.065		1
0	within	0.075		1
1	between	0.15805403722672628	0.10328960543200623	498	0.004628517893685595	0.14898214215510253	0.16712593229835004
1	within	0.1828427588505791	0.14801724575718872	498	0.006632811382092035	0.1698424485416787	0.1958430691594795
2	between	0.15801311562697903	0.10068260317658256	498	0.004511695329230642	0.14917019278168697	0.1668560384722711
2	within	0.18596288477637446	0.1431393826323319	498	0.0064142291088621186	0.1733909957230047	0.19853477382974422
3	between	0.152773109376848	0.09966896181315725	498	0.004466272973624082	0.14401921434854478	0.1615270044051512
3	within	0.18043127776971568	0.13817651172582313	498	0.006191837545850982	0.16829527617984777	0.1925672793595836
4	between	0.15571482344477833	0.10339417284845527	493	0.004656639348101646	0.1465878103224991	0.16484183656705756
4	within	0.1864664654207458	0.1464879508185843	493	0.006597485496638312	0.1735353938473347	0.19939753699415688
5	between	0.16335784883846174	0.1037784651465492	365	0.005432013130739857	0.15271110310221161	0.17400459457471187
5	within	0.18476027523555072	0.1288472499675467	365	0.006744173299297509	0.1715416955689276	0.19797885490217385
6	between	0.15878246462547485	0.09714413344116891	243	0.006231799065827977	0.146568138456452	0.1709967907944977
6	within	0.19007575492379822	0.1283224817282586	243	0.008231891040987881	0.17394124848346199	0.20621026136413445
7	between	0.15412023575234898	0.10159016514205692	160	0.008031407743038574	0.13837867657599337	0.1698617949287046
7	within	0.17615703984877856	0.1166257130089629	160	0.009220072171236302	0.15808569839315542	0.1942283813044017
8	between	0.12837729178052434	0.08941157387364239	94	0.00922209969547124	0.11030197637740072	0.14645260718364797
8	within	0.14960614102873276	0.0968446183661434	94	0.009988759696866484	0.13002817202287445	0.16918411003459108
9	between	0.14846494324313417	0.08677469103436723	67	0.010601215787858704	0.1276865602989311	0.16924332618733723
9	within	0.16843285870091798	0.09316016476004958	67	0.011381325564877103	0.14612546059375886	0.1907402568080771
10	between	0.1388771918739406	0.07855357811768401	45	0.011710076036465428	0.11592544284246836	0.16182894090541283
10	within	0.17225617751918035	0.1022851621848425	45	0.015247771715659915	0.1423705449564869	0.2021418100818738
